# Supplementary material for: C-type lectin-like domains in Fugu rubripes
Source: BMC Genomics. 2004 Aug 1;5:51. doi: 10.1186/1471-2164-5-51 (PMC514892; doi:10.1186/1471-2164-5-51)
Supplement: Additional File 1 — Transcript sequences for re-annotated Fugu CTLD genes. The file contains cDNA sequences (in FastA format) for all CTLDcp-encoding genes that were re-annotated by us (sequence identifiers starting with ANU). [file 1471-2164-5-51-S1.FASTA]

>fAFPL-F1 Fugu antifreeze protein-like 1 (predicted) [ANUFRUT00000000053]
CTCCCTCCGGGTGTTTCCAGGTGTGCAAGGACTCCTCTCCCCACCTCACCATGAAGACTCTGCTGGTCAT
CGCTCTCGTCCACTGTGTTGCTCTGCTCGTCCAAGGAGCAGCCGTTCCTCCAGCTGACGCTGAACCCCAG
GAGGCCAAAACAGCACCAGAACCAGATGCAGTTCCTGCCAACTCTGCTAACAGAGCAGCTCCCCGTCAAG
CTCGCTTTTCCTTTTGCCTGGATGGTTGGACCAGCTTTCGCGGAAGCTGCTACTATTTAGGAAATAGCGC
AGATTCTTGGGCCAATGCTGAGGACTTCTGCGGCAGCTTCGGTGCCAGTCTGGCCTCAGTCCACAACATC
TGGGAGTACAGTTTCCTCCAGAGGCTGATGAAGACAGCCGGCCACAGCTTTGCCTGGATCGGAGGGTACT
ATTTCGAGGGTGCCTGGAGATGGGAGGATGGAACGCCGTTTGACTACGACAACTGGGACAAGGAAGATTC
CCCTGACCTCTTCCAGTGCTTACAGATGGACTCTCAAG
>fAFPL-F2 Fugu antifreeze protein-like 2 (predicted) [ANUFRUT00000000174]
CTCCCTCCGGGTGTTTCCAGGGTGTGCAAGGACTCCTCTCCCCACCTCACCATGAAGACTCTGCTGGTCA
TCGCTCTCGTCCACTGTGTTGCTCTGCTCGTCCAAGGAGCAGCCGTTCCTCCAGCTGACGCTGAACCCCA
GGAGGCCAAAACAGCACCAGAACCAGATGCAGTTCCTGCCAACTCTGCTAACAGAGCAGCTCCCCGTCAA
GCTCGCTTTTCCTTTTGCCTGGATGGTTGGACCAGCTTTCGCGGAAGCTGCTACTATTTAGGAAATAGCG
CAGATTCTTGGGCCAATGCTGAGGACTTCTGCGGCAGCTTCGGTGCCAGTCTGGCCTCAGTCCACAACAT
CTGGGAGTACAGTTTCCTCCAGAGGCTGATGAAGACAGCCGGCCACAGCTTTGCCTGGATCGGAGGGTAC
TATTTCGAGGGTGCCTGGAGATGGGAGGATGGAACGCCGTTTGACTACGACAACTGGGACAAGGAAGATT
CCCCTGACCTCTTCCAGTGCTTACAGATGGACTCTCAAGTGGGCCAGGGCTGGTCCAGCCACGACTGCAG
CACCCCCTTCCCATTCCTGTGCAAGTTGAATCCCAACTGTTAAGAGTTCCGGAGTTGTTCAGGGTTTT
>fAGGRECAN Fugu aggrecan (predicted) [ANUFRUT00000000119]
ACAGACCCTGAAGATGTGCTCAGTGTCAGTATTCCTCTGGAGGGACCACAGCGTCCCCTACTTGGAGGAA
CAATAGTTCTACCATGTTATTTTGAGGACCACACGATTCCGGACCCTGGGGCTCCCACCATCGCGCCCCT
TTCCCATCGCATCAAATGGAGCCATGTGACCAAAGATAAAGTCACAACTATCCTCGTAGTCTTGGAAGGA
CAGGTCCGTATTGCCGAGGGATATTTGGACCGAGTTCACCTGCTGGGCTACCCTGCTACTCCTACAGATG
CTAGCATAAAGTTATCTGAGCTGAGATCTAGCGACTCTGGGGTCTACCGCTGTGAGGTTCAACATGGCAT
CGAGGACAACCATGACATCGTTCATGTGCACGTTCAAGGACTCGTATTCCATTACCGGGCCATCATGGGG
CGCTATACTTTGACCTTCGAAAAGGCGACAGCAGCCTGTGGCCAGAACAGCGCTGTGGTGGCTTCAGCGG
AACAGCTCCAAGCAGCCTTTGACGATGGATTCCACCAGTGTGATGCTGGTTGGCTCTCAGACCACACTGT
CAGGTATCCCATCCATGATCCTCGTGTCAACTGCTATGGTGATAAAGAAGAGCTCCCTGGGGTCCGAACA
TATGGAGTGAGGGACCTTAACGAAACATATGACGTCTACTGTTTCACTGAAAAGATGACAGGGAGAGTTT
TCCACACTACCTCTGCTGAAAAGTTCACCTTCTCTGAGGCTGTCGTGGCATGCTCTAAAAGAAGAGCGCA
GCTGGCCAACACTGGTCAACTGTACTTGGCCTGGCAGGGTGGGATGGACGTCTGTAACGCCGGCTGGCTG
GGAGACAGGAGTGTCCGTTATCCCATCAACATCCGCCGGCCCCAGTGCGGGGGTGGTCTTCTGGGGGTGC
GGACTGTTTACTTGTACACAAATCAAACTGGATACCCACTTCCTGAGTCCCGTTATGATGCCTTCTGCTA
CACAGAATCATTTGAGGTGGAGGGTTCAGGGTTCGATGAAGAAGGCACCGATGTGCTGAGTGTTACCAAA
GTGACGCAGAGTCCGGAGGTGTTCTTCAAGACTACGACCACAGAGAGTGAGGCGGTAGGAGAGGTGGAGA
CTCAGCAGCCAACTGCCGTGGACTTCACCTTCACAGAGAGCCCCACACAAATGCCCCTGCCTCAGCCGCC
AAATGATACAGAGCTAATAGAGGCGGTTACTGCACAGCCTGACTCTGGCAGGGAGATCAGCAAAGGATTT
GTGATGACTCGCACCGGAGTGGTGTTCCATTATCGTTCAGGCTCAAGCCGCTATGCCTTTACCTACATCG
AGGCCCAGCGGGCTTGTCAGACTGTTGGAGCCTACATTGCCACAGCAGCACAGCTGCAGGCAGCATATGA
AGCAGGATACCACCAGTGTGACGCAGGATGGTTGATTGACCAGACTGTCAGGTATCCAATTACTTCCCCC
CGCGATAAATGCGCTGGAGATTTGGACGGGCAGCCTGGAGTTCGGTCCTATGGTTTGAGACCAGCCGATG
AGAGATATGATGTATACTGCTACATTGATGGTCTGAAAGGTGAGGTTTTCCACGTGGGATCGGCTGAGGG
TTTCACTTATGATGAAGCTGCTTCGAGCTGTCAAGAACAAGGCGCTGTACTGGCGTCCACCGGTGAGCTC
CATGCCGCCTGGAGAACTGGCTTTGACAAGTGCCGTGCCGGCTGGCTAATGGATCGTAGTGTCCGGTATC
CAATCAACAATCCCCGTTCTGAGTGTGGGGGTGGGAGGCTGGGAGTGCACACCGTGTATGCTCAGCCTGA
GCAGACAAGCTTCCCATCGCTGGATTCCAAATACGATGCTTACTGCTTCAGGGTTGGGTCTCCGCTCCTT
CCCCCTATCATCGTGGAGACCTCAGGCTCAGGTTCAGCTGATTTTGGCTCAGGTTCTGCCAAAGGAGGTG
ATTTTTCTTCCTCTGGAGATCAGTCTGGTTCTGGAGACCAAGCAATATCAGGCGATCAGTCTGGTTCTGG
AGATCAGGCAATATCAGGCGATCAGTCTGGTTCTGGAGACCAGGCAATATCAGGCGATCAGTCTGGTTCT
GGAGACCAAGCAATATCAGGCGATCAGTCTGGTTCTGGAGATCAGGCAATATCAGGTGATCAGTCTGGTT
CTGGAGACCAGGCAATATCAGGCGATCAGTCTGGTTCTGGAGACCAGGCAATATCAGGCGATCAGTCTGG
TTCTGGAGACATATCTGGGTCTGGAGACCAGGTAACCTCCGGAGATCTGTCTGGTTCTGGAGACATATCT
GGAACTGGAGGCAGGATAATCTCTGCAGATGTGTCTGGCTCTGGAGACATGGCTGGCAGTCCAAGTGCTG
AGCAACCAAGTGGGGCATCAGGTTTGAGCAGCACAGATGATTCTGGGTCGGCTGTTGATGCAGATGGATC
CGGACTGAATGTTGTGTTTTCAGGTATGGACAGCATTTTATCTGCAGATGGCTCAGTTTCAGGAGGACCC
CAAGAAGCTGAAGAGGGGAGCACAGTAATCCTAAACATCCCTTTGTCTGAAACTGGATCTGGTGTACTGA
GTGGCAGTGGGGACATATCTGGATCCGGTTTCAGTTCCTTCGAGAGTGGCTCCTCTATTGACACCTCTGG
AGAAAGTGGACAATTTTCTGGAATATCATCTGGTTTTATTAACAACCAGGACCTTTCAGAGTTCAGTGGT
CTCCCATCAGGATTTGCTTCTGGAAGTGCAAGTGGACATTCAGGAACATCTTCTGGAAGTGGAGACACTC
AGATCTTACTTATAGATGGTGAGCTGATTGATGAGTCCATATCTGTCACCCAGAGAGAGTATGAGCTTGG
TGGTGGCCTACTGGAGTTCAGTGGCTCTGGCGACATTTCAGGATCTGGGATTCTGAGTGGAGATCATAGT
GGTTCAACCTCTGGAAGTGGCTCGGGGTTCTTCTCACGTGTGACATTTGTAGGGTCAGGATTCACTGAAC
TGATAGGGTCAGCCTCTGGAGAGCAGGAAACCTTGGGGTCCTTGCTCTACAGTGGTGAAAATTTGTCTGG
GTCTGGAATCTCAACATTTATCTCTGGATCTGGATCAGGAACAGACTCAGGATTCGACTCTTCGACAAAT
GAAGAAGGCAGCGTTACCTTTTTGACAGAGGATCTTTTGACAGAATCATCTGGAGACACATCCCTGTCTT
TGGAGCTTGGAGAGGGATCGGTGGAGTACAGCGGGGAAGGAAGCAGCGGCAGCAGTGGTCTCTACTCTGG
CAGTGGGGATAGCCGCATGTTCACAGGCAGTGGAACTGCATCTGGACTTTCCTCTGGAGATCTTCCACAG
CTGCTGCTTCCCTCTCCAACCTCTGAGTGGGCACTGACTGAGGGAACCACCAGACCAGCAGAGGCACTTG
GCGAAGCCGTCCTGTCCCAAGTCTCAAGTGGGATGTATGCAACTCACAGCTCGGTGTTAGCTCCTGCAGG
TCTGGCTGCTCCTGCCACCGCGGCCACACCAGCTTCTGCTGGGGCCCCCGGCATAGCAAAAGAGACAAAA
CTGCTGCAGGAAGTAGATGTGTGCCACTCCAACCCTTGTCTCAATGGAGCCACCTGTATGGAGAGTGCAG
ACTCTTACAAATGCTTATGCCTGCCGAGCTACGGAGGGAGCCGCTGTGAGATCGATGAGCAACAGTGTGA
AGAAGGCTGGACTAAGTTTCAGGGGAACTGCTACCTGCACTTCTCTGACAGAGAGACGTGGCTGGAGGCA
GAGCAGCGCTGCCGTGACCTGAACGCACATCTGGCCAGCATCATCACTCCAGAGGAGCAAGCGTTTGTTA
ACGCAAATGCCCAGAATTACCAGTGGATCGGGCTGAATGACAGGACGGTCCAGAACGATTTCCGCTGGAC
AGACGGCACTCCACTGCAATATGAGAACTGGAGGCCAAACCAACCAGATAATTACTTCAGCTCTGGCGAA
GACTGTGTGGTGATGATCTGGCATGAGAGGGGTCAATGGAACGATGTGCCCTGTAACTACCATCTGCCCT
TCACCTGCAAAAAAGGCCCAGTGTCCTGCGGAGCCCCACCAGAGGTGGAGAATGCGCACATGTTTGGTAA
CAGAAGGGAGGAATACCCTGTTAATTCCATCATCCGCTATCAGTGCAACCCCGGCTTCACACAGCGCCAC
CCACCTGTGGTCCGCTGTAAAGGAGATGGGCAGTGGGAGAAGCCTCAGGTGGAATGTACTGATGGTGAGA
GCGTTTCCACGTGTGACGGCGAGATTTCTATTGGATTTCAG
>fAGGRECAN-F1 Fugu aggrecan paralogue (predicted) [ANUFRUT00000000103]
ATGTCTCCGTTGCTTCTGCTGTGCGTATTCTTACCTTTCATCTCAGCAACTGTAACACTTGAAGACCATG
AAGACCTTGATGGTAGATTACGCGTGAGCATCCCCTTGGAGAGGCCTGTCCATCCTGTCCTGGGCAGCAA
GGTCCTGGTACCGTGTTATTTCCAAGACAACATAGTGAACAACCCCAGAACACCAACTGTCACCCCACTC
TTACACCGGATCAAGTGGACTTATATCACCAAGGAGAAAATCCACACAATCCTTGTTGCATCAGAGGGGA
AAGTTCATGTGGAGACTGAGTATTTGGACAGGGTGACAATGATCAACTACCCCCTGGTTTCCACTGATGC
TTCCATCGAGATAACGGAGCTGAGATCCAAAGATTCTGGCACCTACCGCTGTGAGGTGATACACGGCATT
GAAGACAACTATGACTCTGTGAACATCCAGGTTCAAGGAATTGTGTTTCATTACCGGGCCATCACCTCTC
GGTATACCCTGACCTTTGAGAAAGCTAAAGCAGCCTGTATCCAGAACAGTGCCACCATTGCCACTCCAGC
ACAACTCCAAGCTGCTTATGATGATGGTTATCACCAGTGTGATGCAGGATGGCTCTCTGATGAGACCGTC
AGGTATCCCATCCAAGAGCCACGGGAGCCTTGCTATGGTGACAAGGACAACTTCCCTGGTGTGAGAACTT
ATGGCGTGAGAGATGTTAATGAGACCTATGATGTATACTGTTTTGCTGAGAAGATGTCAGGCAGAGTGTT
CTATTCCATGTCTGTTGAGAAATTTTCCTTCTACGAAGCAAAGGATCAGTGCGCCAAACTTGGTGCTCGA
CTTGCAACCACTGGAGAGCTCTACTTGGCCTGGAAGGCTGGCATGGATGTGTGTAATGCTGGCTGGTTGG
AGGACAGGAGTGTACGTTACCCCATCAACATCGCCAGGCCTCAGTGTGGAGGAGGGCTTCTGGGGGTGCG
AACTGTTTACCTCTTCCACAATCAAACCGGATATCCTTATCCAGACTCTCGTTATGATGCTATCTGTTTC
CAAGACTTGGAGGATGAAGGTGTGGTGTCAATGACAACCACCCCTTTCCCAGATATTGTCCATGAAACAC
TTGCACCTGGGGTGTATCCAGGTCTGACACCATCACCAAGGGAAGAGGAGTCTTTGGGTGGAGACATTGT
TACCCTGTCACCAGACTCCAAGGAGACCCATGTGGTTCATGAGCCAGGATTCGATCTGACTGATGCCATA
ATGGCTCCCATGGGTGGGTCGTCTTTTATTGATGATAAGCAAAAGATTTTATTTGCTGCTTTAATGCATT
CCACTTGTTCTACAATAACACCAGTCCAAAAACTCAATCGCTACTTTTATCAACCAACTTTACTTTCTCT
TCCCTCCCTCACATCAGGTGTCCTGTTCCACTACAGACCCATCACGGGCCGGTACACTCTGTCTTTTGTG
GAGGCTCAACAGGCCTGTCGAGATATTGGGGCTGTGATTGCGAGTCCCCCGCAGCTTCAGGCAGCCTTTG
AAAAAGGTTTTCACCAATGTGATGCCGGCTGGCTCAGTGACCAGACAGTCAGGTATCCTATCGTATCACC
TAGAGAAAACTGTGCAGGCAATCTATCACAACTCCCTGGAGTCAGATCATATGGGCTGAGACCACCAAAT
GAACAATATGATGTGTTTTGTTATGTAGAACGTTTGCAAGGTCAGGTCTTTTTCACCAGTGATTATGACA
GCTTCTCCTACGATGAGGCTGTGCAGCACTGTCTCAATCTCAACACCACACTAGCTACCACTGCACAGAT
ATATGCTGCCTGGAGCCAAGGCCTTGACAAATGCCGTCCAGGATGGCTGATGGACCGCAGTGTCCGCTAT
CCAATCACCACCCCCAGGCCCAACTGCGGAGGCGGTCAGGCCGGTGTCCATACCATCTACGCCTTCTCCA
ACCAAACAGGGTTCCCCGATGAGCACTCACGTTATGACGCTTACTGTTTTAAAGCTGAAACTGAAGGCAG
CCTCAATGTCACCTCAGTGATTGAGGAATACATGAACAAGACCATCATCTCAGTTCATAAATTTGTTCCG
GAAGCAGGCAGTGCTGTCATGTTCACATCTGGAGATGTGGGTAGTACATCTGCATCTGGATCTGGGGAGG
GATTTGATGGACAACACTCTGGGGTCAGTGCATCAGGCTCCGGATTCATTAGTGGAAGTGGAGAAATTAA
TGCTACTGGTGATGACTTGGTCATCACCATAGTGGATGGGAAGATGGTAGAGATGATGAAACAGGAAAAG
CTTCCCGAACAGGAGAGCCATGGAGGGATTGATACCAGCGGAACACTCTGGGAAACAAGTGCATCTGGAT
CAGGAGTAATGTCTGGATCTGAAGATGTGTCTGGAATAATGTCTGGATCAGGAATTGTAATCAGCTCAGG
AGTAATGTCTGGATCGGGATCAGCGGACGGATCAGGAGTTATGATTGGATCTGGAGTAATGTCTGGGTCT
GGAGTAATTTCAGGATCAGGACTTCTGTCAGGATCAGGTGTTATGTCTGGTTTAGGCTCTGGTGAATTGT
CTGGCATCTCATTTGTCGATCACGGTGCTGTTGATCTTACAGCTGGCCTAGACGATAAACAAGAGGTGTC
TGGATATATCCGATCTGATTTCCACAGTTGTCCTGAGGGCTGGTTGGAGTTCAAGGGCAGCTGTTACCTC
CATTTTGTAGAAAAAGATACCTGGTCTGAGGCTGAGCAACGCTGTCAGGAGCTCAACGCCCACCTGGTTA
GCATTACCTCCCCAGAGGAGCAGCAGTTTGTCAACTCCAATGGTCAGGATTACCAGTGGATCGGACTTAA
TGACAAAGATGTGCAAAATGTGTTCCGTTGGACAGATGGAAGTCCTCTGAATTTTGAGAACTGGAGGGTA
AACCAACCTGACAACTACCTCAACTCTCGGGAGGATTGTGTGGTGATGATCTGGCATGAGGGTGGGCAGT
GGAATGATGTACCATGTGACTACTACCTTCCCTTTACTTGCAAGACTGGACCTGTCATGTGTGGACCCCC
CCCTGAGGTGAAACATGGCCAACCAATGGGCAGCAGCCAACAGAGGTATCCTGTCAACACTATCATCCGT
TACCAGTGTGAAGAAGGCTACATACAGCGACACCAACCTGTCATACACTGTTTGTCAGAAGGACAGTGGG
AGGAGCCACAAGTGGAATGC
>fNEUROCAN-F1 Fugu Neurocan paralogue (predicted), fNEUROCAN-F1 [ANUFRUT00000000177]
CCTGTGCAGCAGATGCTGGCCGGCAGAGCCATCCTCCCATGTGTCTTCACCCTCCAGACCAACTCCTCCG
ACCAGCCTCCCTTCCTCCTCTGGACCCATTCCAGGATACCAGCTGGCGGAAAAGGCTCTCCTGAGGAGCA
AGTGGTGCTTTCTGCTAAAGGTGACGTAATCAAGGTGAATAAGGCTTTCAGTGGCCGTGTCATGCTGCCA
GGATACGCTGCCAATCCCCTGAATGCTACCATGGAGATCTCCAGTCTCCGCTCCAACGACTCAGGCACTT
ACCACTGTCAGGTTGTCATGGATAACGACTATGAGAGAGACACCGTGCCCCTGGTGGTCTCTGGGGTGGT
GTTTCACTACCAGGCTCCTGGCGCCCACTACGCCCTGTCTTTCACCGATGCCCAGCGGGCCTGCCGGGAA
ATGTCAGCTCAGATGGCCGCACCAGCCCAGCTGTGGGCGGCGTATTATGACGGCTTCGCCAGCTGTGCAG
CCGGCTGGTTGGACGATCAGACTGTCCGCTATTCTGTCCAGTTGCCAGAGCTTGGTTGCTATGGACACAA
GGAGTACTCTGCTGGAGTGAGGAACTATGGGAAGAAGGATCCAAAAGAGCTGTTTGATGTTTACTGTTTT
GCACAAGAATTGGATGGTGAGGTCTTTCATTCCTCAGTTCCAGGCAGATTGTCTCTGTCCTCAGCCTCAG
ATCGCTGCGTGTCCCTTGGGGGGCAGCTGGCCACAGTGGGGCAGCTGTATCTGGCGTGGAAGGCTGGCCT
GGACAGTTGCGCTCCGGGGTGGCTGTCCGACGGCAGCGTCCGCTACCCGGTGACTTGGCCTCGTCCCGAC
TGTGGAGGGAGCTGGCCCGGCGTCCACGCTGTGACGCTAAACAACACCCACGACAATGCAACGGCTCTGT
ATGATGCCTACTGCTACAGAGCTGGTATTATCACAAATACGTCCTCCACAGGCTCCACGGAGACCAGTGG
TGATGTGCTACCTTCAAACTGGACAGGACTGGTGGACCTGGAGGAGGAGGAGACTAATCCCAGCGCTAAT
GCGTATGAGACTGAAGCCCCGGATAAAGCCCCCACCAGCAGGTCAGGGGGAGCAAAAGAGCCTACCACCA
AAACAGCGGATGAGTCGGACTCGTCTACATTATCAGGTTTGTTTTCGTGGGGAAGTTCATGGTTCACTGC
TCCCGCGAGGGAAAACTCCACACCGGCTAGTGAAGACTCATCCACCCGCCTGGGCTCCACCTCGGACGCC
TCCGATAACCCGACGATGGTGGAGAGCAACAAGAGCTTGGAGAATTCGGAGTGGCACACCTTCACCCCTT
TCAGCTCTGCAGGTGCTGTCGCGTCGGTGGGCGGGGTGAGCGTCGAAACACAGACCACGGTCCTCCCTGA
AGCAGTGACGACAGAACGGTCTAGAGAGAGGGGTCACAGGAGGGGGCAGTTCACCACTACCACAGCTGCT
GCCCCCACCACCAACGCGCAGGAGCTCACATCGATGACCACAACAGTGTCTGAGGGCACGGATGTATCTA
CGTCCGAATCCACCTCGGCCTCGCCTACAGAGGCCCCCTCCTCGGCTCCCATGCAATCTTTGTTCATCAC
TACATCCCTGTCTCCCTCGCCACGGTCACCATCTAAATCCCTGCTTGAATCCCAGTCTCCGTCTGCGTCT
CCATCGGAGGCCATCCCATTTTCGTTCTCAGTGTTTCCGGCCACATCGTCGTCCTCGCACGATTCCCCTA
CCTCCTTTCTTCATCACCAACCTCAATCTTCTCTGATTCCTCATCACAGACTGTTGGATCAGGAGATCCC
TCACTCTCTCCTCTCCCAGACAACCAGGGACAGCTCCACTAAACCCCACACATCACTTAGGTGGGTCCCA
CTGGAGTCGGCTGTTCTCAACAGCTCTTTGGATTATCCTCCTTTACTGCCGGTAGCAGCAGATGAGGAAG
AACCGGCTTGGTCTCACGCAGTGGGCTCGGGGGCTCTGTTACCTGGCAACTTGGAGGAAGAAAGCAGCAG
AGGAGGAGCCAACATCAGCACCACATCTTCTCTGGGTCCAACAGTGCAAGAGCACTCCAGCCTGAACCGA
TGTGCATTAAACGCAATGGATGGTTGGTTTCAGCACCTGACCTCAGCGGAATTTAAAGCGTGGGCATTCG
CCGCTGACGCTCCTGAAATCTGGCATGTGGCCGGAGACTATTGGGGTCCTAAACCCTTTCTGCGAAAGCT
TGTTTTGCCTGCTGTTGAGAAGGTTTATTTAGCAGATGTGAGCATCGGATGTTTCCTTAGCCTCAAGGCT
AATCGCAGCCAAGTATTGATTTTCACTCACCATAGCTTGGCCTCCCTGGGGCCATATGGTTACCATGACA
ACTGTGGCTGTGAGTGGATTGCAAGGTTGATGCTCCCTGGCTTCTTTGAAAGGAGACCAAGTGTGAAATG
GATGTGCAAGTCCAGGACATTATCAGCCAGATCCCCTTTTCTACCCTCTGAACGTGCCCTCCACCCCATC
CATCTGCCGTTTTTAGTCGAGGTGGACCCCTGCGTGACAAACCCGTGTCTGCATGGAGGGAAGTGCCTTC
CTCAGGGAACAGGCTACAGCTGCTACTGCCCACAAGGATACGCTGGGGAGAACTGTGAGATCGATGTAGA
CGACTGCCAGTCGGAGCCGTGCGAGAACGGAGGCACCTGCATCGACAAAATCGACTCGTTCCTCTGCCTC
TGCCTGCCCAGCTATGAAGGCGACCGGTGCGAGAAAGACATAGAAGGCTGTGAGCACGGCTGGAGGAAGT
TCCATGGCCACTGCTACAGGTACTTCACACACAGACACACTTGGGAGGATGCAGAGAAGGACTGTCGAGA
GCACAGCGCCCACCTCAGTAGCATCATCTCTGCTACCGAGCAGGAGTTCATTAATGGTCTGGGTCATGAT
AACGCCTGGATTGGACTGAATGATCGCACGGTGGAGGAGGATTTCCAGTGGACAGACAACACCGATCTGG
TTTATGAGAACTGGAGGGAGAACCAGCCAGATAACTTTTTCGCAGGCGGGGAGGACTGCGCGGTAACCAT
CGCTCATGAGGAAGGCAAGTGGAACGACGTGCCCTGCAACTACAACCTGCCCTACATCTGCAAGAAAGGA
ACAGTGTTGTGCGGAACCCCGCCGGTAGTCGAGAACGCCCATTTGATTGGCAGACGGAGGTCACATTATG
ACATCCACGCCGTGGTCCGCTACCAGTGCACCGAAGGCTTCTTCCAGCGCCACATCCCTACCATCCGTTG
CCGGGCCGACGGTAGCTGGGAGAGACCCCGGATCATCTGTGCAAAGTCCCGCCGATCACACCGGTACAGA
CGCCACCGCCACAGTCAGCACCGTGAGCGCCGCATCCACCGGAGGCAC
>fVERSICAN Fugu versican (predicted) [ANUFRUT00000000179]
CCTGTCATCGGCTCTCTGGCGGACAGGGTGGTGCTGCCGTGCCACTTCTCCATGACACCCCACACGCCGT
CACCCACCACCCTTGCTCCTATGTCCGGATCCCTTCACACCACCCCAGGTCTCTCAGATGAGCTGAGGGT
CAAGTGGACTAAGTTGGAGGCGCAGGGGGAGAAGGTGGTGCTGGTGGCTCACAACGGGGTGGTCAAGGTG
GGGCAGGAGTATGTGGGCAGGGTGTCGGTGCCCAGCCACCCGCTGTCTGTCAGGGACGCCTCTTTGATAA
TTGCACGGGTTAGGACGAGTGACGCGGGGCTCTACCGCTGTGAGGTCATGAACGGGATGGAAGACGCTCG
GGACGCCATCAGCCTCAACGTCACTGGTGTGGTGTTCCACTACAGAGCAAAAGCTAGCCGATACTCTCTG
GACTTTCCTGGAGCAGTGGAAGGCTGTCGCATTGCTGGTGCCACCATCGCTACGCCCGAACAGCTCAGGA
CTGCTTTTGAGGACGGCCTTAACCAGTGTGACGCGGGCTGGCTCGCTGACCAGTCGGTCAGATATCCGAT
CACTGTGCCCCGTCTTGGATGCACCGGGGATCTATTGGGCAAACCAGGAGTGAGAACATATGGCATCCGT
GATCCAACAGAGAAATACGATGTGTACTGCTATGTAGATAAACTAAAAGGTGAGGTTTTCTATCCTCCTC
TCGGCGAAAAACTGACCCTGCAGCAGGCCAAGGACGAGTGCGAAAAGCACGACTCCGTGCTGGCTTCAAC
GGGACAGCTGTTTGCTGCTTGGAGCGAGGGGCTGAACGGCTGTGATTACAGCTGGCTCTCCGATGGCAGC
GTGCGCTACCCCGTCACCATCCCCAGGCCTCAGTGTGGAGGAGGCCTGCTGGGGGTCCGCACACTCTACA
AGTACGAAAACCAAACAGGATACCCAGACCCCACGGAGCGATTTGGAGTGTTCTGCTTCAAGGAAAGAGC
TGAAATTCAAGCCAGAACCGCTAAACCTGTCCCACATTCACCCCAGACTGAGACACTTCCTAGCGTGGTA
TCTCTAACCCCCACTCCTGTGCTAGAGGTCACCATGCATGATTTTAAAGACCCCGACTCTGTGCCAGTAA
AAGAGGGCATTTTGGCCCCCCTGCAACTTCCTCCTTTGCCAACCACTCGCTCAAAGCCCTCTCAGCTCGA
CATCTACCAGGGGGTAGAAGATGGAGGCCAGACAGGGTCAGGTCGAGGTGAGAGTAGCGGAGAGGGAGGC
AGTTACAGCCCTGCAACCCCAGAACCTGGCCTTGCACCGGTGGGCGTCGAGGGGGGACAACACCCGGCCG
TAGTTTTTAAAGAAGATGTCACCCCAGGAACTGGACTGATGTTTGACAAGTCACCTGCTGTTCCTACTGA
TGAGGAGTCAGCCAAACCGCCTTTCCACCTGATCATCGTCAACGTGAACGACCAAAACCAATCAGTCCTG
CCAGAAGAAGCCAGAGGGGATCAGTTTGAGACCGCTACTCCTGCTCACTTTGGTGAGGTGGACGGGCAGG
AGGAGCTGATCGTGACCCCCTTTGATTACACTGCAGTAGAAATCCATACTGATGGGACCCCTACACAAGA
ACCGAGTGATGTAGTCACTCATCTTCCAGTCCCATTCCCGGATGTTGATATAGCCCCAGGAACTGATGCC
ACCTTGATCCCTGATGTATTTACTAAGGAAGATGGACTGAAAACTTCAGAGCCTGATGATGAGACACCAA
TGGGAACCACCACCGTTATCCCTCACACACCCTCTGTCTCATCACCAGCAATCACCGCGGCGCCAGGCTC
CAACTTCCAAGACACTCAGTCCAGTGTCAGAACAGATGAGACCGAAATCGGCGGAACAGAACTTCCCACT
GTTGTCCCAGACACACGGCCACAGGAAACCACCAGCCGGCCACAGACAGACAACGAAGGCTCCGCCTCCG
GAGAAGAGGAGGCCTCGGGGCTAGAGGAACCCGCTGAGACGCCCAGATTTACCAGTCCCCTGCCACCGCT
ATATTCCACGCTTTACTCCCAGCAGCCTTCCCTTGCAGCAGGTGCAGAGGTTACAGAGGTACCTGTCGTT
TTACCACATGTTGACACGGTCACAGAAGCAGGCTCAGGTGTGGAACAGCTGTCCGGACAGGAGGAGGTTT
CTGGGGAAAAGGGTGGTCCGACTGACCTTCCCAGAGAGGTTCGCGTTACTCTTTCACCAGATGTGGTAGC
TGTGACCTCAGAATCCAGCACTAGAGAGTATCCCACTCAGTCCTCATTTGTTTCTCCTGGTGATAAACAA
CACGCTTTAAAGGAGCATGCACCCACAACCGCACCACCCAGTCAGCCTTACAGCCTCCAGACGGACCATT
CGACCACAACCTTGAAACCACATTCAAGCCAGACGACACCTCCCTACTCAGGTCACGGCGGTGACGCTGT
CCCTCAGGAGGCTCTCATTTCAGAGTCTACTGCCACACCTCCTTCAGAAGGTCACGTGGACAAAGGGATT
CTCCCTCAACTACTGGAGTCACAAACTGAGATACCACAAGAGACGGCCGCCACAGAGCAACCAGAGAGCA
ACACTGACGTCTCTTTGGAGGCCAGCACTGTGAATATCAAAGATCTCTTGCCTTGTTCAACCAGCGTGTG
TCAGAACGGCGGATCCTGCTACAACAACGGACTACAAGACGTCTGTAGGTGTGCGCCTGGATACACTGGG
CAACACTGTGAAACAGAGGTCGATGAATGCCAGCCTAACCCCTGTCTGAATGGGGCCACCTGTCTGGATG
GACCCGTTTCGTTCACCTGCGTCTGTCTGCCGAGCTACACCGGAGAGCTGTGCGAGAAAGACACGGAGGT
TTGCGGATTCGGTTGGGAGAAGTTTCAGTCTCACTGCTATAAGTACATGACACACCAGCGCACGTGGGAC
GCTGCAGAGAGGGAATGTCGGCTGCAGGGTGGCCACCTGACCAGCATCCTGTCCCAGGAGGAGCAGGAGT
TTGTGAACCGTCTGGGCAGTGATTACCAGTGGATCGGCCTCAACGACAGGATGTTTGAGAGGGACTTCAG
GTGGACGGACGGCAGCCCGATGCAATTTGACAACTGGAGGCCAAACCAGCCAGACAGTTTCTTCCAGTCT
GGAGAGGATTGCGTGGTGATGATCTGGCATGAAGGAGGACAGTGGAACGACGTGCCCTGCAACTATCTCC
TGAAATTCACCTGTAAAAAGGGAACAGTGTCCTGTGGGCAGCCCCCTGTGGTGAAGGATGCTCGTCTGTC
TGGGGCCATCAAGCCCCGCTATGAGGTCAACTCCCTTCTCCGCTACCACTGCAAACAGGGTTTGATTCAG
AGACACCCCCCCACCATACGTTGCCGCGGCAACGGCCAATGGGACTTTCCCAGAGTTACGTGCGCAAGCC
CTCTGACCTACCACAAGTCACTCACCCTGCGGCGCCGCAACAACCAGAACGCCGACCAACAAAACTGGCG
TTTCAACCATCACGTCCACCGTCACTTCAGGAGTAACCAGGAGTCC
>fVERSICAN-F1 Fugu paralogue of versican (fragment containing EGF, CTLD and CCP domains) [ANUFRUT00000000083]
GAACCATCATCAATATCAGTGGACAAAGAGGAAACCACCAGCACGGCTGAAGAAGAACCAGCAGGATTAA
AATCCACAGAAGAGAGCTCAGGAGAAGAAGCTAGTAATACTACATTCAATTATTCTACGGTGTCAACAGC
ATCTTCACTGTTCAGCACAGAGAAACCAACTGGATTACCAATTATTGAAGATGGTACAAGCATGACAGAG
AAGACCTCAGTTTCACCTCAAACTGATGAAACACTGCAGCTCTTTACATCTGAAGATGGTTCAGGTGAAC
AGGTCCAGGATTTGCTGACTCAGTCTTCTTCTGTGACCTTTGCACCTTCTGTTGACATTACTGAAAAATC
TGGCTTGATACCAACTGGAACCACAGACACTCTTGATCTGGATAAGATGAAGCTTCCCCTTTCAGAGCAG
CCATCAGTTCCTCCAGCGTCAGCAGAGAGCATTTCTAGCTCAGTGACAGTTTCTCCAAGTGTGGATGCTG
GAACATCATCATCTGTTTCACACTTTGAGGATGATGTGATCAGCAATGAGTCTTCAATGGTTGAGTCTCT
TCCTTCTCTCAGTAGATCAACATTTAAACCAGAAACATCCTCAATGTCAAGCTCCAGTCAAACTGAAAGT
TCTCCTGTCAGCAGTGTTGATGTGATTGGAGAGACTTTGATTTTGGGAACAACAGTCTCCTCCTTGTCAT
CCACTAATACGCCATCAGTGGAATCATTACATGACAAAGAAATGAGCGTTACATCAGAGCCTGCAGGTCC
ATCAGTATCATCACTGTCCACTACTGAAGATCCATCATTATCATCATCAACAACAATAACTGACAGTAAA
ATTGCAACCACAAGTAAGACAGAAAAAGTAGAACCATCTGCTGAGATAAGAACTTTTTTCCCATCAGTTG
ATGAAGAGAGTTCAGGAGAAGAAGTGACTGATACTTCATTCAAATATTCTACGGTATCAACAGCATCTTC
ACTGTTCAGCACAGAGAAACCAACTGGATTACCAATTATTGAAGATGGTACAAGCATGACAGAGAAGACC
TCAGTTTCACCTCAAACTGATGAAACACTGCAGCTCTTTACATCTGAAGATGGTTCAGTTGATGAAGAGA
GTTCAGGAGAAGAAGCAACTGTCAACAGCATCTGTCACTGTTCAGCGACAGAGAAACCAACAACTTTACC
AATTATTGAAGATGGTACAAGCATGACAGAGAAGGCCTCAGTTTCTCCTCAATCTGATGAAACATTGCAG
CTCTTTACATCTGAAGATGGTTCAGAGAAAGTAGAACCAACTTCTGAGGAAGAGGAAACCACCAGCACGA
CTGAAGAAGAACCAGTAACAGCCAAAGAAAGCTCAGAATTAAAAACCACAGAAGAACAGAGTTCAGGAGA
AGAAGCTGCTGATACTTCATTCAAATATTCTACGGTATCAACAGCATCTTCACTGTTTAGCACAGAGAAA
CCAACAGCTTTACCAGTAATCACACAAGATGTCACCATTACAAGTAAGATAGACACAACTACTATAAATG
TTCCTGGCCGGATAATGGAAGAAAGTGGTGAAGTTATTTTAATTCCTAATGTTGAAACATCAACCCACGT
CATTGCCTGTATTCATGACCGAGAAGTTTACAAAAGCTCCACTAATTTCTACTACTCTCAAGGAAATTCT
TACATCAGCTTCTGGAACAAGTGTCGATTCAATGGAGACAGAATTCTCATCCAGAGATTAGCAATGCCAA
CTGCCAGTGTCACACAGTTTACCTCAAGAGAAAAGTCTACTTATATCGACATGGAGAGTTCTGGTTTTAC
AAGCGGAGATGGTGATCAGGAGGGATCGGGTTCAGGGGCCTACCCTGTGACTACCACAAAACCCCTGGTT
CACTATACTGTGGCCACCGATGAAACCGAGCTCGATAAGACAGGGAGAACGCCTGATATCTTTAGTGTTA
CATCCACAGCTAGGTCAGTTACACAGTCACCTACACAATCTAAACACGTTACAAGCACTGACTTTTATAT
TATTGAGCAGGGCAGTGGGGTCTTGACAGATGACTCTGAAGGTTCTGCCTCTGGCTCTTTTGATAGATTC
TCTACTTCTGAACCTGCTACACCTTCTACTGTGCTAATACCAACTGTTGCAATTACCAAACAAGTCACTG
TGTCTTCTAGTGCTGTTAGTGCCCCAAAGGACAGCATAAATCACAGCACCATGGAGTCAACAGAGGATGT
TTTTACAGAAGAACCCACAGGCTATGCTGCTTATCTGCCTTCCAGCTCAGAAAAACCAACAGCATTGTCT
CCAGAAATTAAATTACCATCAACTGTGCACAGCACACAAACCCCTGCTGCTGCTCTGAATACATCTTCAA
ATGCCTTCAACGTTGAAAGTTCTGACCATAGCACTCTTAAACCAGCCTTACTTTTGGAATCACTGTCGTC
CTCTTCAGTAACAACAGAGACTTCACCTTTAGGTTCATCTGTACCATCCACAAATGGCAGTGCATTGCTT
CAAGAAGAGTTTGGTTCAGAAGTGTATACCCTTTCATCACGTGGTACAGTTCGTGCTACAGTCTCCCCAG
AGTTACGACCAGAGGAACCAACCCAAACCGTCACATTTTTTGAAGAAGAGTCAGCAGTTACCATAGAGAG
AGAACACTCCCCATTGCTCAATACGGAAAAACCCGAAACAGCCACAGAATCACACCAAAGTCAATTAGCT
GATGTTCAGCAACTTGCTGTCACTGCAGCTACTTCTCTCTACAACACTGAAAACCCAAACACAACAAAAA
TGGATAGCATATCTGAGCGACCAGTTGATGTTTCTCTACCTGCCACTGAAGCATCCACACTAAGTCTAGA
CCTGACAGAGACAAAGAGTTCAACTTACCACGAAACCAAGGTGGTCACTTCAACGCCACTAGTGAGGGAA
AGTGTGACATTTGGAGAAGCAACAGGTGAAACTGAGACGTTTGTGTCACTTACACCAACCTCTCTTGAAG
TGCCTTCTTCACAGGAGGGTGAGGTTATTCCAGATGCAGAGCATCTTGTCACGTCTGAGACAACAAAGCC
TCCCGTTTCAAGTGCAGAGAAATATGATCTCACCGACACTAAGCAAGAAACACATCCTTACGACGGCAAC
ATTTCCTCCAGTACTTTTGGAAGTTCAGTTAGTGATCTCAGGAAAGATTTCTCCACATTGAGCTCAAGTG
CTGAGCAAAACCAAGATGGCTCCACAGTAGTTTCCACCCCCATCCCTTCCATCGTATACCATAGTGTTAC
AGAGCAGCAGGTGGTGATTATTACCCCCAGCAACAACCAAGGTGATACGGACCAAACTGAACAGATGCCT
ACCATGGTCCTACATGAGTCTAAACCATCGACCAGCAAAACTGTCATATTCACAGAGGATTCAAAAGATG
AAGATGAACTATTTTCTGTAGTTACAGACAGCAGAACACAAGGTAGCAGTGTCACGGAGCTTTTCACCAA
AGATGGTTCCATCATTGATGCAGATACTGTATCAGTATTCCCATCCTCTTCGTTTTACCCAACCATCCAG
ACAGAAGAAGCCGGAGGCATCACAGCAGTTACAATGACACAGACGACTGAAGTAACAGAGGAACCAGAGG
GTTCGGGAAAGGCCACACCACTAAATGCAAATGTGGCCTCAACATCAGGTCCACAGGTCCTATCAACATC
AATGTCATCAACTGATGAGAGTGTCTCCAGTGAGGAGTCGTCCTCTGAGGAGATGCTCACATTTTCACCA
CAGGAAGAACCTACATCTGCAGAGTCCACCGAGTCAAGCGCTGAGGAAACTACTGCTGTCCCAGATGAAG
ATAGCAGAACTTTCACTGAGACTGACACTTTACCTGTTTCTTCTGGAAAAGCAAACATGGCTGCAGGGAC
TGCTGCACCAACTGATGACCTCCTCAGCACAGCAGAAGAAACAGCGAAACCTTCGACTTCCATTTCCGAC
TCCTCAAATGCTGCAACCTCTGGTATAGTAGCAGTTTTGAAGGCTGAAGAAGTAACGTTTTCAGTTTTTC
CACCCGAGTCTGGCACTCGGGAGGCTGATGTAACAGCATCTAGTTCTTCTTCGAGTACTGGAAACGTAAC
AGTTTTGTCTCCTATCAATCCATCTGTGAAGGATGACCACATTGATAAATATGAGCCTTTCACAGTGCCG
GCAGCACACGAACACAGCACGGTGAACGTGGACAAAATTCCTATTGACGCGGGATCTGGGGATGAGATCT
CCGAGGCTTCAACTGCATCACCTAAAACATCTGAGAGTGAAAGGCTTGTCGCCACTCCAGCGTCATCGTT
GTACAGCACAGAAAAACCAACCACAGCACCTCAAGAGGACAAAACTGAGAGTGAGGAGACAACAGATGAG
GTGGATAAAGTGTCACAGTCAGAAAGAGGATCTTTTGGTCCATCACAGGAAGGAATCCTCCCTGTCTCTA
CTAAAGAATCCCCGGTGTCTCTGCAGAGTACTTCCAAACCTGAGGTGAAAGTTCAGTTTATCACCACCTT
TGTCCCAGATGTTGATAGAAGACCATCTGCAGTGTCATTCCAACAGGTGCGCTCTGAATTCTCCTTCACT
CTTCCTCTGCAAATCAACCCAGAATCTGAGGGGTCTTCCATGACCACGACCATTCAGATGACCTCCAGTG
ACACGTCGAGGCAAAGAAACGAATCTAGCTTTGATGTAACAACCATGCCACCGGAGGGTGTTACACCCGC
AGTGCTTAGACAAAGTCCTACAACCAAAGACATTTCGACCAAAGAAGAAAGCCCAAAGGCTTTCGATGAT
GTTCATGAGACATCTTCTCCCACATTAACTGTTTCAAGCTCTAAACCCAAAGCTGAGCATATTTCCTCCA
AATCTACCTCAACTTTGAAGCCTGAAGACCACGACAGCACATCCTTCCCAGGGCAGCATCTGCTCCCCAC
TCAGAAATCCTCTGAACAAGTCACGCCAGAGGTCTCAGGCACACAGAGCGCTGATCTTTCTCCCGAGGAT
GTGTCACTCAAGACAACAACTCCTGAATCAACAGCACAAGACATGAATATTAGACTCTCTACCACTGTTT
CCTATTCACAAAGCAGCAGCAGCAGCAGCTCCTCAGAGGAAATCATGTCCACGGTGAGCATGATTGAACC
GGACAGTGATGGAGTTGAGAGTGTCACCCCCACGTTTTTATCTGCTACCAGTTCTGAGGGTGAAACTGGA
TCGACTGTTTCCACGAGGGAGCCTGTCAGCTCGGAGAGTGAGTCTGAAGAGATGTCGATCACAAAGAAGC
CAAAGACCGAGAGCGTAGAGGAGCAGCCCCACAGTGAAATCAAGACTGTGTTCAAAGTGGACGCCACCAC
GGCTTCAAGGATGGAATCTGCTCCTCTCAATGTCACAGCTGGAAGTGAGGAACCGCTAACAGCAACAGTC
CCTCCATCACACAGCCAGACTGAGACGGTAGCATCTGTAGCCGCCACCCTGGCATCCTCTTCTGAGGAGG
CTGAGACACCAGACGGCGATGTAACCACACTGCCATCACTTACTGGTGGAAAACCAGTCATAGAAGGGGA
GGAGTCGACCGACACAGGACTGCATATGGGCCACACTGTTGTTGGAGAGCCTGTTGTAATTCCAGAAGTT
CATTCCTGTACTGAAAACCTTTGCCTGAATGGAGGCTCTTGCCACAAAAATGGAGCCGTTCATGTGTGTA
GCTGTGCTCCTGGTTACACTGGTGATCGCTGTCAAACAGATATTGATGAATGCAACTCAAACCCTTGTCG
CAATGGTGGATGCATAGACGGGCTGGCGTCCTTCACGTGCGTTTGCCTTCCGAGCTATTCTGGATTGTAC
TGTGAGGAAGATACACAAACGTGTCACTACGGCTGGCACAAGTTCCAGGGAAGCTGCTACAAGTACTGCC
CCCAGAGGAAAAGCTGGGACACGGCAGAGAGAGAGTGTCGCATGCAGGGCGCTCATCTGGTCAGCATCAC
CTCCCACGAGGAGCAACAATTTATAAACCGTCTTGGACGAGACTACCAGTGGATCGGTCTGAATGATAAG
ATGTTTGACAACGACTTCCGCTGGACTGACGGCAGCCCTTTGCAATATGAAAACTGGAGGCCGAACCAGC
CCGACAGCTTCTTCACTGCTGGTGAGGATTGCGTCGTGATGATTTGGCATGAAGATGGCCAGTGGAACGA
TGTCCCATGTAACTACCACCTCACGTTCAGCTGCAAGAAGGGCACAGTGGCCTGCAGCCAGCCCCCTCTA
GTGGAAAATGCCCGCACTTTTGGTAAGAAGCGCGAGCGGTACGAAGTGAACTCCCTCATCAGGTACCAAT
GCCAGAGGGGCTTCGTTCAGAGGCACCCCCCGACTATCCGTTGTCGTGGTAACGGACACTGGGATGCGCC
AAAAATCTCCTGCATGAAT
>fVERSICAN-F2 Fugu versican paralogue (fragment containing link and Ig domains) [ANUFRUT00000000049]
CCGGTCACTGGTTCCCTCTCGGGGAAGGTGAATCTTCCCTGCTTCTTCTCTGCCATTCCCACTTCAGCAC
CAGCCATCAGTCCCAATGGAACCATCCACACCAGAGAATACCTGCGGATCAAATGGACCAAAATAGAGCG
GCACGTAGAAACCACCGTGCTGGTGGCACAGAACGGAGTCATCAAAATCGGCCCCAGCTACAGGAGCCGC
GTGTCTGTGCCCAGCCACCCCGAAGATGTCGGCGACGCAACGCTGACAATGGTCAAGCTACGTGCCAGCG
ACACAGGAACGTATCGCTGTGAGGTCATGTACGGCATCGAGGACACCCGGGATACAGTTGACCTTGATGT
CAGCGGTGTGGTGTTTCACTACCGGACAAACGCCAGCAGGTACAACTTGGACTACCAGGGGGCGGTCCAA
ACGTGCCAAGATATTGGAGCAACCATTGCTACCTTTGAGCAGCTGAAAGCTGCCTACGAGGATGGATTTG
ATCAGTGTGATGCCGGCTGGCTGGCTGAGCAGATAGTCGGGTACCCAATCACAAGGCCAAGAAAGGGCTG
CTATGGCAACCTACAGAGCAAACCTGGCATTAGGACATATGGGAAACGGAAACTCACAGACACCTATGAT
GTTTACTGCTACATAGACAAACTTGATGGTAAAGTGTATTATTCACCCGTCAGACACAAGATGACTTTTG
AAGAAGCCAGTAAAGAGTGTCTGAAGGAAAACGCTGTGCTGGCAAACCCGGGCCAGCTCCACGCTGCCTG
GCGCCTCGGTTTGGACAGGTGTGACTACGGCTGGCTGTCCGACGGCAGTGCTCGACACCCCGTCGCCGTG
CCAAAGATGCAGTGTGGGGGAGGTCTGCTCGGAGTCAGGACCATGTACCGTTTTAAAAACCAAACCGGCT
TTCCAGAACCAGCCACAATGCTGGGAGCTTATTGTTTTAAAGGAGGGAAAACGGTGATCAAACAGACATC
CATTGTAGATGTTTCTGTTGTTGAAGTGGCCACCACCGCCATGGGCTCGTCTAGCATAAATCCTTTAGTG
TGGGACAATGCCCCCTCTACTCTGTCGACATCTGACACTGAAACAAAAGAATTCCCAGAAGCTTTAGATC
CTACAGGGGCCACATCTATGTTCTCTACCAGTATGGCTCCCCCGCGCCCAACTCAAGCAGGCCAGAAGGA
AGAGTTAATCACAACAGTGGCACCCACCATCAAAGAGGACCATGATGAGCTTCTGGACTTTGCCAGCGTC
CTAGAGCCAGGGCCCATCGAGGAACAAGAAGACCTCTCGGTGATCAAGATCAACACAATCCAGCCAGACA
TTCCCATGCTAGACCCCTCTCTCATCACTGAGCCAATGTTTGCTGAGGGGAAGACTGAGGAAACCATTCT
GGTTCCTGGGATCACTGCGGCGACGACCTCTGACCTCCCTGACAACCCAACAGAAACAACTGAAGTGAAT
GTGGAGGAAGTGTTCAGCTCCTCCGAATCAATGCCCACGAGTGTATACGACGTTGGTGCTGATGAGATCG
AGACCCATTTCGGTGTTGAGGCCCTCCCGCCGACTCAGCCACTGGAACAGGACGTCTCGACGACAGACAG
TGTCCATCCGGATACGACAACAGTCGCTCCCACTGAAACCACGTACATGTGCAACACTCAGCCTGGCGGT
GAAGCCCAGGTCACTACTACAGAACCACCAGAGCCGACCAGCACCACGGCCCAAACCACGGGTCACGCGC
AGAACCTGCAGACAGCAGCTGTGGCCGCCATCCTGCCTGACAGCGGAGAGCTGACCGAAGACGAAACAGC
GTCGGCAGGCGTTCAGGTCTTTGATGAGTCCACCGCTCAGTTAACGGTGCACAGCGGCGACACCCTGACG
CAGACTGACGCGAGGACAGAGATTGACCCGGAGTTCTTTACATCCATGGCTTCGGCTGCAGGTCGCACCA
CCAGGCCGCCAACTGCAGCGGTCACACACACGAACAGAAGCCACCAGTCCAGCCAAGTGACCGCGGCCAC
GCTCTTACAGCAAGCAG
>fFDC-SIGN-F1 Fugu DC-SIGN paralogue 1 (predicted) [ANUFRUT00000000029]
CGGTGCGAGAAGCTGCTCTGCGTGCTGGACCCGATGCTCCCGATGACCAGTCAAGGTCGTTTCACACCCG
GTGTGATGTCTTACAGCTTTGCTCGTGCACGTTTAGACGTTCACCCCTGTGCTACAGACCCCAGATGCAG
TCGGTGCCCAGCTGGTTGGATCTGGAGGAAGGAGCGCTGCTACTTCTTCTCAGTGAGGCTTTGGGAGAAT
CTCAATTGGAATGAGAGCGCAGAGTTCTGCTGGCGGCACAACAGCAGCCTGGTGGTGTTGGAAGACCCAG
CAGAGATGGATTTTCTCCAATGTGTGATGAAGAAGTACCCGAATTTCACCTTCCCATGGGTGGGGTTGAC
AGACACCCAGCAGGAGGGGCACTGGGTGTGGATGGATGGGTCTGACCTCCAGCGCAATATGCCGCTGATG
GTCGAATGGGACTCCAACGACGCGGACTGTGCTGACCTGAGGGGGGAGAAAAGTCTGTTCGCCGTCAGCT
GTGACTCGTACGGGCCGTGGGTTTGCAAGAAAAAGTTATAA
>fFDC-SIGN-F2 Fugu DC-SIGN paralogue 2 (predicted) [ANUFRUT00000000089]
ATGGAGAACTTCCAGAGAAGGAAACTGGACAGCATAAAGGGGCAATTCTTCCACTGCCTAGAATCATGTA
GACAAGGTGCCAAAGCCAGGCAAGGCTCCCTGCACGATACGCACGCGGCTGCAGCTGAGCTCCTCGGTGG
GCTGGACGACCTCATGAGCAACCACAGTAACGTGGTGGAAGCCAGAGACACGGCAAAGTCTGCCTTAGAC
ACAGCGGTCCAAAACCATGCCCAAATGAAGAAGCAGATCACTGAGCTGAAGGTCATCAATGACAAGTATC
AGAGGCAGATGGAGGCGATGGAAAAGGAGAAAGCTAGCTTGAAGGCCAATTACACTGCTCTGGTGGAAAG
CTGTGGCTGTCCCTCCAGGTGGACCCATTTTATGTCCTCTTGCTATTTATTTTCTACTGCTGAGAACCAA
AAACTCAAAAAGAACTGGGATGACAGCAGAGAGGACTGCATCAGACGAGAAGCCGACCTGGTCATCATCG
ACAGCCCAGAGGAGCAGACGTTCGTGAGCCACAACATTGAATCTCTGGTAGGAAGTAGACCTGTCTGGGA
GAGCTCCTTCTGGCTTGGCCTTAGAGACACAGAGATTGAAGGAACGTGGGTGTGGATCAATAACGTAACT
GAGGTGGAGCAGAGGTTCTGGAGGGATGGAGAGCCCAATGACAGCGGACACAATGGAGAAGACTGTGGGG
CTACATATTACAGTGAACAAAACCCCTGGAAGACACGTAATGATGTCAATTGTAGAGGAACTAGAATGTA
CTGGATATGTGAAAAAGCTTTAAAGTAG
>fFDC-SIGN-F3 Fugu DC-SIGN paralogue 3 (predicted) [ANUFRUT00000000091]
GGGCACAGATTTCAGAAGACATACGTCAGCATTTGGAGCCCAGTTGTAGCGGGTCTCACTGGCCTCGCTG
TTGTTTTATTGATGCTCAACATTGGCCTGGGTATCTACCACAGCAATATGAAAGGGAACCAGCTTACATT
GGAGGATGTGGAAGATATCAGGAGTGAGCTGAACGACATGGAAGCATCTTACAAGGCTGCGTTTGAGTCC
ACAAACAATTACAAGAAACAGCTGGACAGCAAGCTGAAAGACTCGACAAAAACAAAGTGGGAGCTGGAGC
ACCAGACCAAGAGGAACAACGACTACCAAAAAAACATGGATAAGATAACTAAGAACATTGCACTGCTGAA
ATACCAGTTACCAAAGACTGAGCAGGCGTGTCGACTCTGTCTGCCAGACTGGGTTTGGTTCAACTCCATG
TGCTACTTCTTCCCTTTTGAAACTATGGGGTATAAATCGTGGTCACAAGCCAGACATTTTTGCCAGTTGT
ATGGAGGCGACCTGGCAGTCATCAACAGCACAGTCAAACAGAACTCAACCGTCATGCACCTGGTACAAAA
CCTGGAACCGAACTCAAGTGTGGGCTTCTGGGTCGGACTGAGGAATTTAGCTCAGGAAGACTCTTGGAAA
TGGCCGGATGGAAAGTTACTGGTCGAGGGCTACTGGATGGACGGGAACCCAACCGGCGTTAAAGATGACG
TCTGCGTTGCGGTTTATGCCAGAGAAAACTTTTTCAAGGCATGGGGCGACACAAATTGCAATGCCCAAAA
CAAGAAATGGATTTGTGAAAAAGCAGAAGACAAGTGGG
>fFDC-SIGN-F4 Fugu DC-SIGN paralogue 4 (predicted) [ANUFRUT00000000093]
GGGGGGGCTGCTTCTGCAGATCCACACTATCCGCTGGCTATCAAGTGTCTCAGTCTGCTGAACCTTATTC
TGCTCATGGCTGCGGTTGTCATAGGGATTTACTGTGCTAAAGATAATTATCCAGAGGTCCCTGGGTCAGC
TATTGCACCTCTGCTCGCTGAGGTAAACTATTACCGTAACAACAGCCACATCATTAAAACCAGGCTGGAA
GCGGAGAAGACAGCTGCTAAACAGCGCGCCGGCGGTATCTCAGTGAGGCTGGAGCTGAAGCAGCAGAAGG
TGCTGACAGACAACATCCTCAAACAAATTGGAAAGCTACAGATGAAGAAAACCGACCTGCAGTCTAACAT
AAGTGTTCTAGTGGAAAGCTGCAACAAATGTCAGCCTGGCTGGATGCTTCTAAAATCAGCCTGCTATTAT
TTCTCGTCTCAAAATAAATCCGACACCAAAAGGAACTGGGATGAAAGCAGAGGCAACTGTGTGAATCAAG
GAGGTGACCTGCTCGTGATCGACAGCCTGGAGAAGCAGGTAACCATAAGTGACAATTATTCAAAGCGGAG
CTCCAGTGAAACGTGGTGGGAGATGGGGGCTTGGATCGGCCTCACCGGCAATGCGACTTCAGGAAAATGG
ATCTGGGTTAATAACGTGACGGCTGAAACCTTCTTCTGGAGAATTGGACAGCCTAAAACCGAAGGAACTC
AGAGCGGAGACTGTGCAGCTTTTCATTACTATGGCGACGCCAGGAAGACGTGGTACAACGGTAACTGCCA
GCAGCACCTGCTCCACTGGATATGTGAGGGAAAACCAAAATAA
>fFDC-SIGN-F5 Fugu DC-SIGN paralogue 5 (predicted) [ANUFRUT00000000095]
GAATTTTACATCACTCTTGCACACACATACACGCACAAACAGGGCAATGTCCTCGCAAATAATCAGTCCT
TGGCAAACACGGCGGTCGGCTCTCTTCAGCAGTCCAAAATGATAGACAGGGAAAATTCAGACGGCAATTC
TGATGGCGGTTATAACAAACTGATCAGTCAAGAGGATGTAACTGGGGATGAGCAGGCTCTCCACTCTATT
CAGGAGAGGCAACAAGTTTCACTGTCTCTGACCAGTCCTGAATCCAGTTTGAGTCGTTACAAATGGCTCA
CTGGGTGTCTGGCTGTGCTTGCTGCAGTCCTCCTGGCAGTTGATATCGGCCTGGGAGTCTATTACAACAA
ACTCACCGGCGGGCAGCGGGCAGTACTGGACGTCAACGCCGAGGTGAGCAAACTACAGGCTGCTTACAAC
CTTGCAGTTCAACACAGGGAGGAGGCGAGGAAGGACTTGGCGAGAGTGATCAGAGAGCAGCAGGTTATCA
AGTGGGAGCTTGATCACCAGAAGAGAAGAAACGAAGATTACGAAAAACAATCCGACAAACTCCTGACGGA
AATTGCGGCGTTAAAATCTCACGTTCCCATGATCGAGGAGGGCTGCAGGCACTGCTTACCAGGTTGGACA
TATATGAACTCCATGTGTTACTACTTTCCTTTTTCTGAGGTCATTTTACGCCGACCTTGGCTCGAAGCCA
GGCAATTCTGCTTGAAACAAGGAGGCGACTTGGCCAAACTTGACAGCAGAGAGAAACACATGGCGATAAC
TGAGTTGATAAATAATTATCAAAAATCCTCGAGGAAGATAGCAGATAGTGGCTTCTGGATCGGCCTGAGG
GATGTCGACGAGGAGGGGACGTGGAAATGGACAGACGGAAGCAGACTGACAGAGAGCTACTGGAACGACG
GCGAGCCCAACAACCATGGAAATGAAGACTGTGCAGCTGTCTACCCCAGAAGCAATCCCTTCAAGTCCTG
GAACGACGCTCCGTGTCCGTACGCGCTAAAGTGGATCTGCCAAATGCTACCCAGAGTTTCAACGGCGGCA
CGATTGTAA
>fFDC-SIGN-F6 Fugu DC-SIGN paralogue 6 (predicted) [ANUFRUT00000000135]
AAGAAGACGGAAGTGAAGAAAGAAGACAAGACGCGAGGCTACAAGTTGGCGTGTTTGATCCTCTCAGTCC
TCTGCCTGATCCTGCTGCTGCTCGTCATCTTCCTCTCCACCAAACCCCAAACCGGATCACACTTTTGCCC
AGAAAATGAGTTACGTCCTATCCCTCCAACCTGCAGCCTGGAAAACTGCCAGACGCTCTACAACCTCCCC
AGTAACAAGCGCGCCTGCCAGCACTGTGACGAGGACTGGCTGCCCTTTGGCGGGTCCTGTTACTTCCTGT
CGACCTTCAGGCTGAGCTGGAGCGGGAGCCAGAAGGACTGCAACGACAGAGGGGGATCTCTGGCCGTGAT
CAAAAGCCCGGAGGTTCAGAAATTTCTGAGTGAGGAATCGAACTTGCTGTACTGGATCGGCCTGAGTCAG
ACCAATCAAACATGGACCTGGGTCGACAACTCCCGCCTGCAGAAGAGCTACTGGGCCGAGAACCCGGGGA
CTGGAGACTGTGTGTACCTCTTCACTGACGGCCATCCTGAGAAGAACTGGATCAGAAAACAATGTAGCGC
GTACACCTACTTCATCTGCCAGATGTAG
>fFDC-SIGN-F7 Fugu DC-SIGN paralogue 7 (predicted) [ANUFRUT00000000107]
TGCCCTCCTGACTGGATCATGCATGACTCACGGTGCTACTTCATGGCCAATGACACTCGAACGTGGGAAA
GTGCCAAGGAGGAATGCAAGCAATATGAAGGTTACTTGCCAATTGTTTTAACTGCAGAAGATCAGGTGGT
TTTGTCCAAAATGGCCACTGAGATTGGGAAGGGGAACAACACAGGAGTATGGATCGGTCTGAGGTACGAG
ACCATGGAGGGCAGCTTTAGCTGGGTCACTGGAGAGAAGTTGACATCAAATGACTCTTTCTGGCAGCCAG
GGAAAGCAAACATTACGACAACCTATGACATGAGTAGAGGGGGACAGGAGTGCGTGGCCATTGTTCCTTC
CAAAAATGACACAGAGGAGGACTGGTACTATAATTGGGATAACGTCGTTTGTGACAGTGAACAGCACGTT
ATCTGTGAGAATCAAGATTTTCTCTCAAG
>fFDC-SIGN-F8 Fugu DC-SIGN paralogue 8 (predicted) [ANUFRUT00000000109]
ACCTCTGCTGCTTGTTTGGTGTTCTTCTGTGATGCAGTGTGCTGGATTGGAGCTGCTGCCATGTGTCTGG
GGCTCCTCCTGCTGACTCTGACTTTAGTGGCCCACAACACCAGTTCGGTTAATCAGTGGGACACAAAGTA
CACCAGCCTGATTTATGAGATCACCAAAGGTCGGGACAGCCTGAGAGACGAGCGGGATGAGCTGCAAAGT
CACATCAGCAACTTGACACAGGAGATGGAGACGCTGCAGGACCAGTACACGAGCGTGGCTGCCAGTCAAG
ACAAGCTGCAGGAACAGATCAACAAGCTTAGGCTCAACCGAACAGATAAACCTTGTCGGAGAGGATGGAA
AAAATTCAACGCCAAGTGCTACTTTGTGTCTCCCAGTGGAATAACGAAAACCTGGGAAGGCAGCAGAAAA
GACTGCAAGGAGCGAGGGGCAGATTTGGTGATCATAGACACCAGAGAGGAGTTGGACTTTGTGAAGAAAA
ATTACGATACCACCTGGATCGGCCTGCGACGAGAGGCGAATGGGAACACATGGAAATGGGTGGATGGAAC
CGTGCTGGTGGGTGATGGATTCTGGCGAGAGGAAGAGCCCAACAACGCAGACGGGGACGAGGACTGCGTG
GAGTTCTTGCAAAGCGTGTCGGCGTGGAACGACATGCCCTGCAGCAGTAGATTCTCATGGGTGTGTGAAG
ACTAGAG
>fFDC-SIGNR Fugu DC-SIGN receptor (predicted) [ANUFRUT00000000027]
ATGGACATGGACAGCAAAATAGGCTATAAACAATTTTTCTCAGAAGGCAGCAAGTTCCAGTATTCAGTAT
ATGCATTGAGAAACAACCCTTTCCGGTTAGCAGCAGCGTGTTTCGGCCTGCTGTGTGTTCTGCTGCTGGC
CGTCGTCATCGGTCAGAGTGTCCATCACAACAAAGTAGAACGTGACCATCAGAGCAACCTGAGCAGCACA
ATTAAAGAGAAGGAGAACCTCCAGGAGAGACTGAGCACAGTGCAGAAGCAACAAAAGGATCTTCAAACTA
CAAACAGCAACTTACAGCAAACCAACAATTTCCTGTCGAAAAAGCTCGGCCAAACAATGACCAACAACAA
TTTACTGATTGCGGAAAATGCGAAACTTCAAACTAGCGAGAGCGAGTTAAAGACCAGCAACACAGCTTTG
ACCAAACAGACAGAAGAGCTGAAGGTGGCTAACGAAGAGCTGGACAAGTCCAACACAAATCTGGTGACAG
CCAAAAATTATATACAGACCCAATATGATTTGATGCTCAAACGTAGAAACGAGTTGCAGGAGAGCTACGC
CACCGTTTCCCAAGAGAGGAACAACCTACAGAACCAGTTCAACAACGTGACCAGAGCAAAAGAGCTGCTG
CAGCTCGATTACGACACGTTAGTCAAGGACGTGGAACACTTGCAGGACAGGTACAACTTCTCCAACAATG
AGAAGGAGATGCTGGAGAGCAGCCATCAAAACTTGACAATGTCCAAAGAAACCCTGCAGGCCAGCTACAA
CTCCCTCACCAAAGCCACGGACAAGCTGCGGGCGGCTTTGGAGTCGCTGACGCGGGAAAAAATAGAGCTG
GAGGAAAACTACAAAAACGTGTCCTCGGAGCGAGACCGGCTGAGGGTGGTAGCACACAACCTGACTGTGG
AGAGGGACCAGCTACTCGCGGACAATGATCGGCTCAGCACAGATAAAAAATGCCCCACCGGCTGGAAGAA
GTTTCAAGGCAGCTGCTACTACATTTCCGCTGGCAAGAAAAAATGGAAGGACAGTCGGGACTATTGCAAA
ATGAAGAAAGCGGATCTGGCAATCATAAAGACCCAGGAGGAGATGAGATTCCTCAACAACTTGTTTAGTA
GCAACAAAGAGGTCTGGATCGGACTGACGGATGGAGGCTTGGAAGGCCAGTGGAAGTGGGTGGATGGAAC
CCCACTGACCACAACGTTCTGGGGCGACAACCAGCCCAACAGCTACGATGGGAGGAACCAGGACTGCGTG
GAGTTCTGGCACCTGGCGTCAAGAGACGGGAGCTGGAACGACGAGCACTGTAATGTCGAAAATAACTGGA
TGTGTGAGATGTAG
>fXLCMCL Fugu eXtra Large Coiled coil region containing Membrane C-type Lectin (predicted) [ANUFRUT00000000069]
ATGGACAAAATGGAAATAGATGTCAGCGTGTATCAGAGGAAGAACCTGAAGATGGAAGGCCTCATCCCCA
AAGGGAATGTTCAGAGGAAAACGTCACCTTCCCGGTGCCTGAGCGTGTGTTTGTGGTTAACGTGCGCTCT
CCTGCTGGCTGGAAACATCGGACAGTTCGTCTACTATGAACTAATGGACCATCTCGCACCACCGGACCCG
ACCGCGAGCACCGTCTTGGGAACTCAAGAGAAGGGAGACCTTGAGGCCAGACTTGGAAACCTGACGGAGG
AGAAGGAGCAACTACAGGAGACTTTGAAGGCGGCCCACACCGAACGAGACCAGCTCTCTGTTACCCTGGA
AACCACCAGAGACCGACTGGAAGCAAGCTACAACCTCTCGAAAGAGGAGGTTGGAAGGTTGCGGACGCGG
TACAACGATTCCCGTGAAGATCTGAAAGAGCTGCAGGCGAAGTTCAACCGACTGAAGACGAAGCACAGGC
AGCTGAGCGACGCTAAAACTCAGCTTCAGAGCAGCTACAGCTCCCTGGAGAAGAGGTTCACCTCTCTGCT
GACAGAAAAGGATCAACTCCAGAGCAACTACCAAAACCTCCAAACACAAAGTGACCAATCCAAGCGGGAA
CTTCAGCAGCTCCAGGGCAACTTCTCGTCCTTACAAGCTGAGAAGGACCAGTTGCAGAGGAACTACGGGG
CTCTGAGCAACGGCAAGAGCCAACTCCAGAGCAACTTTGATGCCTTGAACAGGGAGAAACAAACGTTGAA
GAGTAATTTAGATTCTTTGAGCCACAGCAAGAGTCAACTCCAGAGCAACTTTGATGCCTTGAACAGGGAG
AAACAAACGTTGAAGAGTAATTTGGATTCTTTGAGCAAGGAGAAAGCCCAACTCCAGAGCAACTACCAAA
ACCTCCAAACACAAAGTGACCAATCCAAGCGGGAACTTCAGCAGCTCCAGGGCAACTTCTCGTCCTTACA
AGCTGAGAAGGACCAGTTGCAGAGGAACTACGGGGCTCCGAGCAACGGCAAGAGCCAACTCCAGAGCAAC
TTTGATGCCTTGAACAGGGAGAAACAAACGTTGAAGAGTAATTTAGATTCTTTGAGCCACAGCAAGAGTC
AACTCCAGAGCAACTTTGATGCCTTGAACAGGGAGAAACAAACGTTGAAGAGTAATTTAGATTCTTTGAG
CAAGGAGAAAGGCCAACTCCAGAGCAACTACCAAAACCTCCAAACACAAAGTGACCAATCCAAGCGGGAA
CTTCAGCAGCTCCAGGGCAACTTCTCGTCCTTACAAGCTGAGAAGGACCAGTTGCAGAGGAACTACGGGG
CTCCGAGCAACGGCAAGAGCCAACTCCAGAGCAACTTTGATGCCTTGAACAGGGAGAAACAAACGTTGAA
GAGTAATTTAGATTCTTTGAGCAAGGAGAAAGGCCAACTCCAGAGCAACTACCAAAACCTAAAGATGGAA
AATGACAAGTCCAAAGTTGCCTTCCAGCAGCTCCAGGGCGACTTCTCGTCCTTAAAAGCCGAGAAGGACC
AGTTGCAGAGGAACTACGCTGCTTTGGCCACAGCAAGAATGGAAAATGACAAGTCCAAAGTTGCCTTCCA
GCAGCTCCAGGGCGACTTCTCGTCCTTAAAAGCCGAGAAGGACCAGTTGCAGAGGAACTACGCTGCTTTG
AGCAACGGCAAGAGTCAACTCCAGAGCAACTTTGCTGCCTTGAACAGGGAGAAACAAACGTTGAAGAGTA
ATTTAGATTCTTTGAGCAAGGAGAAAGCCCAACTCCAGAGCAACTACCAAAACCTAAAGATGGAAAATGA
CAAGTCCAAAGTTGCCTTCCAGCAGCTCCAGGGCGACTTCTCGTCCTTAAAAGCCGAGAAGGACCAGTTG
CAGAGGAACTACGCTGCTTTGGGCCACAGCAAGAGTCAACTCCAGAGCAACTTTGATGCCTTGAACAGGG
AGAAACAAACGTTGAAGAGTAATTTAGATTCTTTGAGGACGGAGAAAAACCAACTCCACAGCAACTTTGA
TGCTTTGAACAGGGCGAAGACGGAAGTTCAGAGGCGCTACGACGACGCCGTCAAGGTCAGGTACCAGCTC
CAGAAGAAGATCGACCAAGTCAGGAAAAAAATTGTTTGTGAGAATGGCTGGAAGAAATTTGACTTCAGCT
GTTACTACGTTTCGACTACAACCAAAAGCTGGAAACAGAGCAGAGAGTTCTGCACCTCCAGAGGAGGAGA
TCTGCTCATCGTGAACAGCGGAGAGGAACAGGCTTTTGTCAACACTCTGCTGAAGACGGACCAGAACGCC
TGGATGGGCCTGAGTGACACCGTGACCGAGGGCAACTGGACGTGGGTGGACGGCACCAGGGCGACCACGA
CGTACTGGCAGCCCGGACAGCCCAACAGCTACGGCGGGAACCAGGACTGTGGGGAGCTCCTGCACGACCT
GTCGGGGGCGGGTCAGTGGAACGACGACGCCTGCACGGCCGAACAGACGTGGGTCTGTGAAAAATAAGAG
CGGATCGGACCCCAAAGGAGGCGTGATCGGTCCGATTGGTATTGTTGGTGATTCTGGAGGCGGAGACTGA
>fSELECTIN-E Fugu E-Selectin (predicted) [ANUFRUT00000000001]
ATGTGGACTAGTGTTGAGTGCTGGTCCTACTACTACTCCAACGACACCATGGACTGGGATAAAGCACGCG
CCTGGTGCCAGGAGAGATACACAGACTTGGTGGCTATCCAGAACAAGGAGGAGATTCAGTATCTCAACAG
CTGGCTGCCTGAAAGAAAAAGCTACTACTGGATTGGCATCCGCAAGAGCAATGTGACCCAGACCTGGACC
TGGGTAGGCACCAACAAGCCTCTGACAAAGGAAGCAACCAACTGGGCCAAGAATGAACCAAACAATGGCA
GAAATGGAAGGAAAACAAAGATAAATGAGGATTGTGTGGAGATGTACATTAGAAGGAGCACAGAGCAGGG
AAAGTGGAATGACGAGAGGTGCGGCAAAAAGAAGACCGCTCTGTGCTACACAGCTGCCTGTAAGAATGAC
TCCTGCCAGTATGGAGAATGTGTGGAGACCATCAACAGTCACAAGTGTGACTGTTTTGAAGGCTTCTATG
GAGAGAAGTGCGAGCACGTTGTTCAGTGCAGCAGGGAGGAGGTGACCATCCCGTCCAAAGGAAGCGTAAA
TTGCACTCATACGTATAGAGAGTTCTCCTACGACTCCCGGTGCCACTATTCCTGCGAGGAGGGGTACCAG
CTGAACAGCTCGAGCCCGCTGACTTGTGAAGCATCTGGACAGTGGTCAGAGCAGCCTCCCACCTGCAACT
TGGTGACGTGTCCGAAGGTTTCTCCTCCGACAAATGGAGCCGTGGCGTGCACGGATCCCCTGGCTTTCTC
CAGCTATCAGTCCAGTTGTGTCTTCACCTGCGATGAAGGCTACACTCTCATTGGCTCCAACAGCCTCCAG
TGTCAAGCATCGGGAATTTGGAATTCCTCGCAACCATTTTGCGCTGCTGTCCAGTGTCCTGCTCTTCAGG
AGCTAGAAAATGGCCTTACCAGCTGTGGAGATGATGAAGACAGGAAATTCAGTTATGGAAACACCTGCAG
TTTCAGCTGTGCCCCTGGTTACCAGCTGGTGGGGCCAACCACGATCACGTGCACATCAGTGGCCGCATGG
ACTGAGAGCACGCCTCACTGCGTAGCCATCACTTGCAAGAACCCAGAGGGAGAAGCTCCCCTGATCAGCC
AGTGCAGCCACCCTTTGAACAAGCTGCAGCCTGGAGCCACATGCAGCTTTCACTGTGAAGCAGGTTTTGA
ACTGCAGGGAGCCTCAACTGTTCAGTGTTCCCAGGAAGGACGGTGGAATGAAGCCACACCTACCTGCAAA
GCATTAGGTTGTCCTGTTCCTGCGATTCCGCCAAATGTCCAGATGAGCTGCAGTCCCAGTCCCTCTTCCT
CTGCTCCTGCTCGGACCCCTCAGCCTGTGGGTGCAGTCTGCCTTTTTAGCTGTGGCGAAAGCCACGAGCT
GCAGGGTGCATTCAGCATGGAGTGTGGATCGTCAGGCAAATGGAGCTCCGATCCCCCAACCTGCACAGCA
TTGATTTGCCCCGTGCTCGAAGCTCCTGAAAATGGCCAAATCAACTGCTCCAGCAGTGAACCGACCTACA
ACTCAGAGTGCATCTTCTCATGCGATCACGACTATGTGTTACATGGACATGACCTGCTGATCTGCAATCG
CCACGGCAACTGGACGGGAGAGAAGCCCATTTGCCAAGCTCCTAAAGTCAGCAAGGCCGCCGTTGCCTCC
GGTTTAGCAGCAGGGGGCGTCCTGTCTCTGTCTACGCTGTCACTCGCGATGTGGATCCTGAAACGTTTGA
GGCAGAGAGCCAACAAGTTTGAGCTGAACAG
>fSELECTIN-L Fugu L-Selectin (predicted) [ANUFRUT00000000003]
ATGGTTGAGATCACCTTGGCATGGACCTATCACTACTCATCTGTGAGAAAGAACTGGTCAGATGCCCGGT
TGTATTGCCAGACTACTTTCACTGACATGGTGGTGATCCAAAGCCAGGAGGAGAATGATTACATAGTCTC
GAAACTGCCAAACAGAACCGGCAGTCCATATTATTGGATTGGAATCACTAAAAACCACAAAGACGATCCC
TGGACCTGGATTGGGAATAACAGCACGTGGATTGGTGAGAAGTCTTGGGCCACTAATGAGCCCAACAACG
AGCACTCTACAGAGTTCTGCGTCGAGATCTACGTGAACCAGGGAGAAAACCGCGGGAAGTGGAATGATGA
GAAATGCGGCAATAAAAAGTTCCCCGTCTGTTTCAAAGCAGCTCAATGCCATGAGACATCGTGTGTCCGA
GGACGATGCTGGGAGACCATAGAGAACACAACGTGCCTCTGTGAAGCTGGATTCCAGGGAGACAGGTGTG
AAAAAGCGATAATGAACAACCAGATGGAAGTGATTATTGCTGATCTAAGCGACTCATTTAACCTGACAAA
TGCTACGCTGGCACCAGATGTCAAAGCCTGTTCCCCAGCTACAGGTTACCCCTCTCTGTCCGGGCCGGAA
AACGGATTCCAGAGCTACACGGAAGGAAACAGTGCCTTTAACTCCAGCTGTCAGCAAAGGTGCTACTTGG
GATTCTGGACAATCGGCACGCTGCCTTGCGGGGTCATTGGTGTGTGGAATGGCACGACGCCTGCATGTGC
AGGTAATCTCTTGTACTATAAAGTGTTCGTTTTGCTCCCGTTTGGGGGTGGAGCCGTTTCCATTATCTGC
TGCATCGGTTTCTGCTGTCTGAAGCACAGAAAAAGTGAGTGTTTCTCAATATCTTTGCATGGGTGA
>fSELECTIN-P Fugu P-Selectin (predicted) [ANUFRUT00000000005]
CTCATCACAGACCTGAGCAACAATGGAGGAGTACAGGCCTGGACCTACACCTCCAGCACCAGACCGAGCC
GGAAATGGATTGAGGCCAGCCAGTGGTGCCAGAAGAATTCTGCACGCCTGGTGCCTATCCAGAGCCAGGA
GGAGACTGATTTCCTCAATAATCTGCTGCCGTACAACCCCAAATATTACTGGATAGGTATTCGCAGAGAG
GATGGAGTGTGGACCTGGGACGGAACTGGCAAGAAGGTGCCCGAAGAAGATCAAAACTGGTCACCGATGG
AGCCAGATAACATAACTAGTCAGGACTGTGTGGAGATTTACATCAAGAGGGGGGAAAGCACGGGCAAGTG
GAACAATGAGAACTGTGAAAAGAGGAAGGGAACCATTTGTTACAAAGCCTCTTGTTTACAGGATTCTTGC
AGTGCTCATGCCGACTGCGTGGAGAAAGTAGGGAACTACACCTGCCAGTGCCATCCTGGTTTCCAGGGCC
CACGCTGTGAAGAAGCAATTGCTTGCAAACCCTTGCTGGATCCAGGACAAGGTTTCCAGCACTGTTTCCA
TCCTCATGGACCAAATCGTTTCAACTCTTCCTGCAATTTCCACTGTAAACTTGGCTTTCATTTGGAGGGC
GCGCCTCGACTGCTTTGCCAAGTCAGTGGCCACTGGAACAACCCTGTTCCTTTGTGTAGAGCCCAGGAGT
GTCCAGGTTTAAACCAAACCCACATTGGCGCAGGCAGTATCAGCTGCAGCCCCCCTGCTGTTCCATACTG
CTACAACTCCACCTGTGAGGTCAGGTGTGATGAAGGCTACCAGGCCAATGGACCGAACCAGTTAAGATGT
GACGACACTGGCCGATGGTCAGCCAGCCTCCCGACATGCAGAATAAAAAAGTGCACCCCCATTTTGTTTC
CATTTCCGGGCAACATGACATGTGTGGACACCCTGGAGCCCTTCTCCTTCGGTTCTTGTTGTAACTTTAC
CTGCCAGGAAGGCTACGCCCTGATGAGAGAAACCACAATGAGCTGCCTGGCCTCTGGAAAGTGGAATGGC
TCCGCACCCACATGTGCAGTGGTACAGTGCAGCAAGTTAGAGGCTCCCCACAACGCCTCCATCCAATGTG
ACAACCCTCTGGGAGAGCACAGCTACGGCTCAACCTGCATTGTTCAGTGTGATGAGGGTTTCGATTTGAT
TGGCACAAATAGAATCGAATGTTCATCACAGGGCCAGTGGAGTTCTGGGCTTCCTATCTGCCGAGTGAAG
AAGTGCAATCCGATAGAACTTTCTCGAGGCTTCCTGTCCTGTTCTGATCCGAATGGTCCCTTCACTTTTG
GGTCCGTGTGCACAGCCACCTGTGAGAAGGGCTTTCTACTGAATGGAACTGTCAGCACTGAGTGCAGCTC
CCTTGGCTTGTGGAGTGCAGATATACCACAGTGCTTGGCTAAACAATGTCCTCCTTTAAGCTCTCCTGCT
CATGGCTCTTTAGTCTGCTCTGCTCCACACGGAGAGTTCAGTTTTGGGGCGCGATGTGAGTCAACCTGTG
ATGAGGGTTTCCTCCTCAATGGGACAGCTGACACAGAGTGCACCTCTCAGGGCACATGGAGCACAGAAAC
AACCCACTGTTTGGCACAACGCTGCCCCCTGCTGGTCAAGGCTCCACCAAACGGGACGTTGCTCTGCAAC
CACCCTCACGCCCATTCAAGTTATGGCTCCCGCTGTGAATTTGAGTGTAATGAGGGGTTCTGGCTAAGAG
GAGTATCAGCCACAGCATGCAACAGTTCAGGCATTTGGAGTCATGATCTGCCCACCTGCCAGCCCATACA
GTGTGAGGCCATCCGCATTCTATCTTCATCTCTTTCCATGAACTGCTCCCATCCCGTGCAAAACTTCAGT
TTTGGCTCCCAGTGTTTTTTCTCCTGTAAAGAGGGATCTTCTCTGAACGGCACACAGACAGTGACGTGTA
CCTCCACAGGTTTCTGGACTGACACGCCGCCTACCTGCATGGGTATGCCATTAGGGACTGCCTTGCTCGT
GTACACGGGCGTGGGAGCAGCAGCCGCTGTCGTGCCTCTTGCTCTGATAGGATTGTGTCTGCTGATTATG
GCCAGATTTAGGAGAGGAGGTGAGGCTCATCACAATGATTCT
>fDEC205 Fugu DEC205 (predicted) [ANUFRUT00000000011]
ACAAGGATGCGTTCACCATCCAGCACTCCGACACCAATAAGTGCCTCGGCACAGGGTCCACTGGGGCTCT
AACAGTAGCACCCTGTGAACCCGACAGCCGCTCACAACAGTGGAAGTGGGGTTTGGGTCACCGACTCTTC
CACGTGGGCTCGTCTCGGTGCCTGGCGTTGGATGTCCAATCCAAGACGCTCTTCCTGGCTGAGTGTGGCT
CTGCTATCCTGCTGTGGTGGCGCTGCATGGATGGAGCCATTTACACCGTTTACGAGATGGCCCTGGTGGT
CAACAACGGCACGTTGGCCGCAAAAAGGGACGCCGTAGATACCTGGGTGAGAGGAGGATCTCAGGATAAC
ATCTGCCAGAAGCCATACCGTGTTGTCCACACCACTGAAGGGAACTCTGAGGGAATTCCCTGTGTGTTCC
CATTTAAATACAATGGATCCTGGTATCACGGGTGCATCCCAGAACCACAAATCCCTAAAGTAACCTGGTG
TGCTACAACAATGGATTTTGACCAAGACCAAAGGAAGGGACTCTGCCTAATACCTGGCACGTTATTATTC
TATATTGGTTGCCAGACTCTCTTTGCTGGGCCAGAAGACAAATCTTGCTATCAGTTTGTTTCCGGTGCCG
TTGTGACCTGGCATGTAGCTTTGGACGCATGTCGCAGCCAGGGAGCCGATCTCCTGAGTGTGACTGAACT
GGACGAACTAAACTCCACAACCTGCTTGGAAACCATGCCTGAGAGGATGTGGATCGGCCTGCACCAGTTA
GATATGGCTCAGGGCTGGCAGTGGTCAGACGGCTCCCCTCTCACCATCCTGCGCTGGGAAACTGGTATGC
CATCCTCCTCTCTGATCACTGAGTCAGACTGTGGTGTCCTTAACTCCAAACTCAAATATGAATCTGAATC
GTGCAACGAGCATCTGCCGTATATCTGCAAAAAGAGCGTCAGCCCTCCGCCCACAGATAAAACCGAGCCG
TTTGTATACAGAGAAACAGTGTGTGCGGATGGGTGGGTGCCATGGAATGGCTGGTGTTACAAGTTAGAGA
AGGCTAACCCTCAAAGCTTCACAGATGCCAGGCTATACTGCAACAACACGGATGGAGGAGGGGGCTTCCT
GGCCAGCTTCCACTCCATCGACAGTAAAGAGATGATCAGTACTAACTTTCACGCAGATGGCCAGATTTTC
GATGTGTGGATTGGTCTGATCGGCAGCGGTGTCAACCCCACTGTCTTCTCCTGGGTTCACCACGCTCCCC
TCAACTTCACCTACTGGAGCCCAAACCAACCAGTCCAGCCCACTCAGGAAACCAGTTGTGTGTTCTACTC
TGGAGAGACGCACGGCTGGAAGATCGGACAATGCACAACAAAGCTGCCTTTTATTTGCCAGAGGGAAGGA
GTGATCAATGGATCCACACTATCTGGGTGTCCCGCGGGTTGGAAAAGACATGGCAACTCCTGCTATCAGA
TTAACACCAAACCAGTGTCCTTCAAAGATCGATGTAACGCTACTATTAGAAACAGGTTCGAACAGGTGTT
CATTAACCGTCTGCTGGCCGAGCAGATCAGTGAAGAGCCTCAGTATTTTTGGATCGGGCTGCAGGACATT
AAGAACACAGGGCAGTACCAGTGGCAGGATGGACCTGGGGGTGTGGTTACATACACCAACTGGCAATTAT
TTGAACCAGACCAGGACGGAGGTTGTGTAGTTATTTCCACAATGAAACCACTGGGCAAGTGGGAGGTGAA
GAACTGCACCATTTTTAGGGCTGGCTCCATCTGTAGGATAGACCTCAGTCCAGCCTTCACTCCAGAACCG
GAACCCGACTTAAACGCCACCTGTCCTGCGGGATGGGTGTCCAGATCCAACATTAAATACTGCTACAAGG
TGTTCCACCATGAACGGTTGAGCAGGCTGCGCTCCTGGGAGGAAGCTGAGAGGTTCTGTCAGGCTCTGGG
AGCCAACCTGCCCAGCTTCACCAGTATTGATGAGTTGAGGGCCCTGCACGTCATTATCAGAGAGACCATC
AGCGATAATCGGTACTTTTGGGTCGGCCTGAACAGGAGAAACCCAGCTGATCGCTCTTGGCAGTGGAGCA
ATGGCCAGCCTGTACGTACAAGCCTGACGCTAATCCACCTATTCACTTTTAACGAAAAGGCGTACCAACT
GTATTGTAATATGAGCACATTGAGAAACTTTTTTATGTATCTGCTCCACGACTTACCCCCCACACCTTTC
TTCGCCATGCCCTTTCACTGCGATGCCAGGCTGGAGTGGGTCTGCCAAATACCACGTGGAAAGACGCCGA
AGAATCCAGACTGGTACAATCCTGGTGGCCACCATGAGACATCCATCTTCATTGAAGGAGCAGAGTTTTG
GTTTGTGAACGAGCCTCAACTGAGTTTTGAAGAAGCAAATCTTTATTGCAGCGCAAATGGCAGCAAACTG
GCCACGCCACTCAGCCCGGCGGCTGCGTCCAAAATCCATCAGTACCTAAAAGAGGTATTGTTACCATTTA
GTTCATGTGGTTTTGCACATTCCCCACAGATATCAAAGTCTTCCGTGCAAGACTGGTGGGCTGACTTGAG
AAAACCTTCTCAGTTATTTCCAGTTCCGTGCACCACTATCAGTCCCAAAACGTTCTTTCCTGAGTTTTTA
AAAGGTTTTTGTTTTCATTTTCAAAGCTTGTCCAACTTGAAACTGTGTTTCCTTGCAGAAAAAGAGTCCA
GTTGCCAGCAACGTTTGCCCTTTGTGTGCGAGAGACACAACATCACATCAGTGGAGAAGAACCCCCTGGA
GCCCCAACCTGGAGGGCTGCCCTGTGGAAATAACTCCTTGTCCTTCAGAAATAAGTGCTACACTGTGTTG
AACAGCATCAAGCCTTTGTCTTTCAAATATGCCAATGAGAAGTGTCAGTCGGTCAGAGGAACCCTGGTTA
CAATTTCAGATCAGGTGGAGCAAGACTTCATCATCACCCTGTTACCAAACATGACCAACGTGGACCGGAT
ATGGATTGGACTCAAACTCACGCATGAAAAGTCTGAATGGATAGATCAGTCTCCAGTAAACTATGTCAAT
TTTAACCCCCTGCTTGTGGGCATGCACCGGTCTGTGAAAATAAATCCATGGGATCTGCAGAACTTAAATT
TGTGCGCCTTCCTTATGAACAACCCAAACTCCGCCATGCTGGGTACCTGGGATTATTCCTCCTGCGACCA
GTTTCACCATATGGCGGTTTGCCAACACTTTGCGGATAAATTAGAAGAGCCCAGCATCTCTGAGAAACCT
TTCAGCGTCGGTAACCACACCTTCCTCCTGCTCGTCAAAAACGTGACCTGGTTTGAGGCCCTGGAGCAGT
GTTTGAGTAATAACATGGACCTGGCGAGTATAGGCGACACCTTCCAACAGTCCATCTTAACCGTGAGCGT
GAGCCGTGCACGCACACCCATGTGGATCGGCCTCTTCAGTGAAGACGATGGAATCCACTACCGTTGGACG
GACCACAGTCACACCGTGTTCAGCCGCTGGCCCTCGGAGACGACCAGCGGTGCGTGCGTGTACCTGGACA
CTGATGGCTTCTGGAAAGCCACCGAGTGTGAGGAACAGCTTGGAGGCGCCATCTGCCACAAACCGCACCA
AGAGGTGATCACCAAACCAGAGGATGTCGCTGTGAAGTGCCCTCACAACATGAACGGTCCCAACTGGATC
CCCTTCAGAAACAACTGCTACGCCTTCCAGCTGGTTTCCACCAGATGGGCGAAGTTTGATGAGGGACACA
TTCAAGAAACGTGCACACACCTCTATGACGGCGCAAACATCCTAACCATCCGAAATGCGGAGGAGAGCAA
CTTTGTCGCGCGGCAGCTGTTGCCGTTCAGGACTCTGGCCCAGTTTGTGTGGCTGGGACTCTTCAAACAG
GCAAACGATACCCAGATGAAGTGGTTTGATGGCACAAATGTCCAGTACTCCAACTGGGATAAAGGCAGAC
CAAATGTAAATACTTCGTTCATGGCCGGTCTCATGGTTGACAACAGCTGGATCCTCGTCTCAAAGCCACG
TTTATTTTTAGAGTTCAAACAGAGAAGCATTGTCGTCTGTAAATTGGACCACGAATCAAAGGAAGAGTAC
AAGCGATCGTCACAAGACTTTCAAAATTACGGCTCTTTGACTTACGAGGTCCTGGCCCGGTCGCTGACTT
GGTACCAGGCTCTGGAAGAGTGCGGCGTGCGTGGAGGCCTGGCGAGTGTCCACACCATTAAGCAAAATGA
GCACCTGAATCTGATTGTCAAGACAGATGGCTTCCCTCTCTGGATTGGATTATCAAACCAGGATGTGAGA
GCTTTGCTTGCAGAGTTTAGTGGCTCCGCCTACGAATGGTCGGACGGAACAAAGGTTGATTACAACCTCA
CTATCGCCGACCCACAGGTGGGCTTTGACTCATGGAAACCGGGGCCCACCTGTGTTTTTATGGCGACCGA
TGGAGCCTGGATACGAACCAGCTGCAACGTTCTGCTGGATGGAGCCATCTGCTACAACACCACCATCACC
ACCGATTCTCAGAGAGCCAGACTGCAGGCGGCCCCAGAGGCCAACCGCTGCCCTCAGAGCGATGGTGGCT
CACAGTGGGTGCAGCACCAGGACCAGTGCTACGCCTTCAACATGGGGCTCTACAACTACAGCGTGCACAC
CATGGAGGCGGCGAAGAAAATCTGCCAGAACTTGGATGCTGAGTTGTTGACGATAAAATCCACCGAGGAG
AATGAATTTGTGTCAAAGTACTTAGATAATGACCCTCTCATCACCAGTCGGACATGGCTCGGCATGACTC
TGGATACTCAAGGAAAACCAGTATCTTGGCAGGATGGCTCAGCTCTGGTTTACTCCAACTGGAAGCCTGA
GGCCTTAACGACGGAGAGGAGAACGGAGCAGCGATGTCCCGTCATGACGGGAGATGAAGGAACCTGGAAT
TTTGTCAACTGCAAAACCGCCTACAGTCGAGTCGTCTGCAAAACCGAAGCAGGGTCCGCTGGGTCGTCAG
CGGTACTGGTCCTTTTCATCATAACGGTCATCGCTCTCCTTGTAATCGCTGCCGTCGTGGTTTACAAGAA
AAAGAGGGGCCATTTCTCTTCCACCATCCGCTACGAGAGGACGCTGGACGACATGGACACCACCA
>fMManR-F2 Fugu macrophage mannose receptor paralogue (predicted) [ANUFRUT00000000043]
CGTTGGACTACCGGTGACCGACTTTTTGCCACAATCACCAGAAAATGCCTGGGTGCCCAGGGCAAGAGCC
TAGGCAGCGAGGTGAGTTTCTATGACTGCGACGACAAGAGTGAGCTGCAAAAGTGGGAATGCAAGAACGA
AACCCTGCTTGCACTCAAGGGCCAGCAGCTCTACATCGAAGTGAAACCGGATGAAGCATTGTCTCTCTCC
AGGACCGTTGGTCCAAATAACCATCTGACGGTCACTGGAATGACCAGAGGTGCTTGCTCAAGAACTTACA
GAGAGCTTTTTACATTAGAAGGAAACGCATTCGGAAAACCCTGTGCGTTTCCGTTCTTTTACAAGGACCG
ATGGTTTGGAGAATGCACCACCTATGACTCTTCAACAAAGCGTGCCTGGTGTGCTGTTGGAACAAGATTT
GAAAATGAACAGTGGGGATATTGCCCAACTACATCCACTGACAAATGGATAAAAAACCTGGTAACGGGAG
CAAATTATCAGCTCAACACACAGTCAGTATTGACTTGGTCTCAGGCTGAAACCAGCTGCAGACAGCAGGG
TGCCTCTCTGCTGAGTGTCTCAGATCCACATCAGCAGGCCTTTGTCTCAGCACAACTGGAATCAGGGAAG
CAGAAGCTCTGGATTGGACTGGTTCTGGACCCAGAACACGGGTGGCGTTGGTCTGATTTGAAGCCTTTCC
GTTACCTCAGGTGGAGTCCAGGAAATCCGTTGCCTAACCCAGGACACAACTGTGCTTTTCTCGACACGGC
TGGGCAGCACACCTGGCAAAGTGCATCCTGCACAAAGAAGCTCGGCTACATCTGCTACAAAGACGGAGCT
CCTCCAGCTCCTTCAGAAAGTACAGAAAATACATCAATTGAGCAAGGATTTTGTTCTAACCCCTGGATTC
CCTACAATGGCCACTGCTTTTACCTTAATCGTTCTCCTCAAACGTGGTACAATGCCCAAAAAGAATGCCG
CAAAGAAGGAGGAGACCTTGTCAGTGTCCAAAACGTGGAGGAGCAGAGCTTTATCATTTCACAGCTTGGA
TTTGCATCAACTGATGAACTTTGGATTGGATTTAATGACATAAAGATAGAGGGACTGTTTGACTGGAGTG
ATCACTCCTCTGTCAGCTTTACTAGCTGGACTTTTGGAAAACCGGACGTGTCCACGGATGCAGAAGACTG
CGTGCTGATCACAGGAGAGAATGGGAACTGGGTGGATCGCTTGTGTGAGAGAAAACATGGCTTCATATGT
ATGAAACAGAGCACAACAGAGAGCACTGGAGATGAAGTGGAGGTGAATATTGGCTGCAAACTGGGCTGGA
AACGACATGGTTCCTACTGCTACTTAATAGGAACGGCAATGAAGACATTTGATGAGGCCAAGAGTGACTG
TGAAACGTCAGGATCCTATTTAGCTGATGTTTCCAATGGGGTGGACAATGCATTTCTTGTCAGTTTGGTG
GGTTTGAGGCCAGAAAAACACTTCTGGTTAGGGCTCTCAAACCAGAAAAATATTGATGAATTTGTATGGA
CCCAGGGAGGCTCGGTGAAATACACTCACTGGAACGCTGGAATGCCAGGTTATGAACAGGGGTGTGTTGC
CATGAGGACTGGACCTTTGGCCGGACTCTGGGATCTGCTGCCTTGCACAAATACATCTAAATACATTTGT
AAACACCTGGCAGAGGGGGCGGTTCTGACTGCACCACCACCCACTCAGATGCCTCTCAAGTGTGAACAAG
GATGGAATCGAATAGGGACAAGAAACTACTGTGTTAAGTTTTTTACAGGTCCAAGATCAAATGAGAAGAC
CTGGTTTGAGGCCAGGGATTATTGCAGGGCCATTGGAGGAGACTTGCTCAGCCTCCACAACCAAGGAGAA
CTTCTGATTGCACGACATGGTAGAGCATGGATTGGACTACACGCACCTGATCCTAACACAGGTTACGTGT
GGAGTGATGGTTCACCTGTGAATTTCCTGCACTGGCAGGAAGGAGAGCCAAACAATCACAATAATGATGA
GTCCTGTACTGAATTCAGAATGCATAACTCATGGGAGGAGTCTGGGTCTTGGAATGATGTCAACTGTGAG
AGCTACAATGATTGGCTGTGTCAAATCCGTGCAGGAGTGACACCAAAACCACCTCCAAATGACACTGTTG
CTGACTTCAACATCACTTCTGATGGATGGTTGGAGTGGAGAGGAAACCAGTATTACTTAAACAGGAACCC
CATGTACATGGAGAAGGCTCGTCACTTATGCCAGCAGAAACACGGTGATTTGGTTTCCATCAGCAGTAAA
GAGGAAAACAACTTCTTATGGAAACAGATTGCCAGATCGTATGGGTCATATTATATAGGACTATCAGTCG
ACATTGATGGCAGATTTTGGTGGATGGATGGATCTTCATTGGGATTGCAAAAATGGGATGAGAATCAACC
CAATCCAGATACTATTGATGCTAATTGTGTTACAATGAATTATTATATGGGTTACTGGAGAACATGTAAT
TGTGGCCAAGAACACGAGTTCATTTGCAAACGATCAGGTTCCACCCCTGCTAACACCACTGCAGCCCCCA
CAGTTCCTCCTAAAGGTGGCTGCCCACTCAAGTGGACCAAATTTGACTCAAAGTGCTACAGTATCATTAC
TGACCAAGTGGCCTCCTGGGAAGATGCCAGGAAACAGTGCATTACCATAGGAGGAAACTTAGTCTCAATT
CCCACAAGACGCATACAAGCATTTCTGACCACCAAAATGGCGGAACTATCGGCTACAAACCTGTGGATCG
GTTTAAATAGTTTAAATCAAGATGGATTTTATTGGACTGATGGAAAACCAAGACAATACACCAACTGGGG
CTATTCTGAAGACTGTGTTGTAATGAACAGTAATGCTGGCCAGAGCATTGGTAAATGGTTGATCAAGTCC
TGCAACGAAACCTATGGTTTTGTCTGTACTCGAAAAGTCGACCCTAATATCCCTTCTCAGCCAGACACAT
ATGTTCCCAAGATCTATGTATCCGTGGGAAATGACAGTATCAAGGTTGTGACTACGAATCTCACCTGGGA
TGACGCCAAGAAGAACTGCGAGGCTGATAAAGCCAGCTTGGCCTCTTTGAGAAATGAATGGTCGCAGGCT
TACATTGAACTTCTGGTTTTGAATCTCAAAGCTCCTGTTTGGATCGGACTGAACAAAAAACAGACCGGTG
GTTACTTTAAATATATTGACAACTGGCATCTGAAGTTTGCCAGCTGGGCTGAAGATGAACCGAGCAGTGA
CAAACCATGTGTGTACCTGGATGTGGATGGACAATGGAGGACCGCTTTCTGCAATCAGACCATGAACAGC
GTTTGCATGCAGACGACAGAGGTGCCACCGACAGAGTCGAGTGTTTTTCCAGGGGTTTGTCCCGAAGACA
CAAAAGAAGAATACCACCAGAGTTATTCATGGCTTCCCTTCAAGGGTTATTGTTACTTGTTTGTCACAGA
TGAAATTGAATGGGCCAATGCTGCTGGAAGCTGTGTGAGGCATGGTGGCGTTTTGGCCAGTATTGAGGAT
CCAGCAGAGCAAGCGTTCATTCAAAACAGTTTGGATGTATTTCATGGTAGCCACAGCTCTTTCTGGATCG
GGCTCTACAAAACGCATAAAGGGACATGGCAGTGGTTGGATAAAACAGTGCTGGACTACACGAACTGGGG
TGCCAATGAGCCTGATGCTGATTACGGAGAGATGGTCAGCTCAGATGGGACTTGGAGGTCTGGTAAAAGA
TGGCACGATAGGGCATACATCTGCAAAACACCCAAAGAGTTTCGCACAGGTCGAGACTCCCAGGGTCGTG
GTCACACAAGTTTGATAGTGGTGCTGATTATTGTGGCTGTTTGCTCGCTAGCTGCTGGAGCATTCATCAT
CTACAAAAAGTCTCCACGCCTCATACCTACGTTTGACAATCCACTGTACTTTGAAAGTGACCGGACACAA
CCGGACGTCGTCGATACCAACAGACTGATAGAGAATGCGGAAGTAGAAAACACTGAGCCCATTATAACCT
TGTGA
>fMManR-F5 Fugu macrophage mannose receptor paralogue (fragment, predicted) [ANUFRUT00000000113]
GGGACATGGGCCAAGAAGTCTTGCAATGAAAGATGTGGATACATCTGTCTTCGAAATGTTGACCCTTTGA
TCCCAGACAACGTTAAACCAATTATTTACACGGATTATGTCCCAGTAATTAACGATACCTTTAGGGTAAA
TACCCAAGAAATGTCCTGGAATGCAGCTAAGAGGTTCTGTGAAAGTGAGGGCGCCAAACTGGCCAGCTTA
CGCAATGAGTGGGCGAAGAGCTATAGCCATATGATGTCTTTGAACCTAAACACTCCTCTGTGGATTGGAC
TGAACAGGAAAGCGACTGGTGGATATTTCAGATTTATTGATGGATTTGATCTCACCACAATAGCCTGGGA
TCACTTCCAACCACGTGCAGGTTATCACTGTGTGTATGTCAATCAGGAGGGTAAATGGCAGACTGGTGAC
TGTGATCGTAAGATGGCCAGCCTTTGTATAAAGAGTACAGATGTGCCACCTACACGGTCCACTTACAGAG
GAGTTTGTCCTCAGTACCAAAGTCCACGCATGCATTCATCAGAGCATTACAGCTGGATCCCATTTAAAGA
CTACTGTTACCTCTTTGTCATAAGAACCGTTGACTGGTCAGATGCATCTGTCAGCTGTGCAAGATTGGGT
GCAACCCTTGCCAGCATTGAAGACCCTTCAGAGCAGGAGTTCATTAAAAGAAATATCTTCATATATAGCA
ACAGCTACAGCTCTTTTTGGATTGGCCTGTACAGAACACTCAGCGGAATGTGGCAGTGGGTGGATAAAAC
TCCCGTGGACTATACCAACTGGGGTACTGATTCTTCTTTCACTAGTGGGGCAATCAACAGTGAAGATGGG
CAATGGACAAGCGACAGCGAGCACAGCTCAAAACCTTATGTTTGCAAAGTGCCCAAAATGAGACCCACAA
CAGTTCGTCAAACTGGCACCTCAAGCAGCGTTACTTTAGCAGTCACGCTATCTATCTCTCTGGCTGCAGT
TGCTATAGTGATCATCGTATTCGTTGTAAAAAAGGTCTGGCTGCCTCATACCATTTCGATTTGA
>fPLA2R Fugu phosopholipase A2 receptor (predicted) [ANUFRUT00000000009]
AAAGGCCTCTTCCTCCTGGAGAGTGAACCGCTGAAGCGCTGCATCACAGTGGATCGCTCCAACTTGGTGC
TGGGCGACTGCGAGCGGCCGACGCGCAGCATGCTCTGGAAGTGGGTTTCCCAGCATCGCCTCTTCAATTT
GGGCACCAGCACCTGTCTGGGGCTCAATCTGTCGAACAAGACGCAGCCCCTCGGCACGTTTAGGTGCGAC
ACCACTCTCTCTGTACTGTGGTGGCGCTGCAGTGGAAAAATACTGCAGGGGGCTTCCCAGTGGAAGGTGA
CTGTGACTGGACGTTTGGTGGTGGTAAAGAGGAATGCTCATCATTTGTGGAAGAGATACAACACCGACAG
AGAGGGGCCCTGCTCCCGACCGTATGAAGATATCCACACCTTGTTGGGAAATGCACATGGCATGCCCTGC
GCTCTGCCCTTTAAGTACAACAACAAATGGTACTATGAGTGCACAGCCGAAGGCCGTGACGACCATCTGC
TGTGGTGTGCTACCAGCACCCACTACGATGACACTAAAAAATGGGGCTTTTGTCCGGTTCCAGGTTATAG
CTGTGACCATTTTTGGGAGACAAATCAAAAGCTCCAGGCGTGTTATCAGTTCAACTTGTACACTATTCTG
ACCTGGAGTCAGGCACAGTCAACCTGCCATGCCCAAGGTGGGAATCTGCTTAGCATCACCAGCCTGGCAG
AACAAAGTTACATTAGAGACCGACTAGCAAGCATTGGAGCGATGGTATGGATCGGGTTGAACCACCTGAA
GGATGGACGGGGGTGGCAGTGGTCTGACGGGGCCCCTCTGTCATTGGTTAACTTCACCACAGCTCTGCCC
GCCAGTCCTCTCCAAGACAACAGACAGTGTGGAGTGTACAATTCAGCCTATGAGGGTCATTGGCAGAGTC
TCTCGTGTGAGTCTGCGCTGCCTTACATCTGTAAGAAGACGCCCAATGACACCCGCAGAGCCGAGCCCCT
AGAGAACTGGCAGTATATCCATACAGAATGCAGTAGTGGTTGGTGGCCACATAAAGGGTTCTGCTACAGG
TTGCTGTCTGAAACAGAAGGAACTTGGGAGGAGTCTTCTGAGGCCTGTAACTCTCGAGGAGCAAATCTCA
CAAGCATCCGCTCTCTATCTGAAGTGGAAATGCTTCTCGACCTTCTGGCTAATTATTCTGGGGATAGCAC
GGAGGTCTGGATTGGCCTTTGGAAACGGGGATCATCACCTACTGTGGAGTGGTCTGACGGCTCACCAGTA
ACTCTCACACTCTGGCACCAGTATCACCCCCCTCCCAACCAGACGGACATACTCTGTGCCAAAGCAGACA
GAAAGGAAGGAAACTGGCTTTTGGTGTCGTGTGATGAGCGATTGCCTGCTCTGTGTAGGAGAAAAAGCCA
GACGCCCATAAATCACAGTGAAAACTTGGACACTGGATGTCCGGAGGGCTGGGAACGCCACAGGCATTCC
TGCTACACTGTGACTAATCAGGAACAGATCAATGAAGATGCGCGAATCGGATATTACTGCCACGGTCATC
TTCTTACTGTGGAAGACAGGTTTGAACAAGCATTTGTAAACAGTTTGCTAAGTGCGAGTGGGGCCAACAG
TAGTCTGTATTACTGGATTGGTCTCATGAGCACTGATGATGATGATGATGATGATGGAACGTACATCTGG
GATCACAACACTGACCCGCCGGTGCCACTGACCTTCACTAACTGGAACAAACACCAGCCAGTCAGTGGCA
GTGGCTGCGTTGTTATGTCAGGTGGGCCCGCTTTGGGTCGGTGGGAGGTAAAAAACTGCAGGACCTTTAA
GGCTTTGTCACTGTGCAAGCAAAGCATCCACAATGACAATGATTTCCAGCTGCCGCAGCACTTCAATCAT
CCCAACGCCCCCTGTCCTCCAGGGTGGGAATCACAGGCTGAGCTGCTGTTATGTTTTAAGGTTTTTCATG
ATGAAAAAGTCCTGATGAAGCGTTCCTGGGTGGAGGCAGACTTTTTCTGCCAGGCCCTCGGGGCTCAGCT
GACCAGTTTTACTCACTACAAGGAGCAGATGTTTGTTAAGCAGCTACTCAGCACTATGTTTGATGGAGAA
GAGGGTCGCTCATTCTGGGTGGGTTTGAATAAGAGAGACCCGGAGCATCCAGGAGCTTGGGAGTGGTCGG
ACAACACCCCCGTGGTGACGACTTTTATCGAGGATAAAGCTGAGGATGATGACAGGCGGCACTGCGCTGT
TTACAGTTACCTGACCGATGCTTTCGTACCACAGCTCTGTGATGCTAAACACGAGTGGATCTGCAAGATA
GCCAAAGGTGAAAAACTGAAAAAACCTTACTGGTACATTGAGCACAGCGAGCCGTGGGTGTTTTACCACG
GAGCTGAGTACCTTCTGGTGCAGCAGCCGTTCGACTGGGACAGCGTCTCTCTGGCCTGTCAGATGATGGG
AGCTTATCTGTTGTCCATCCACTCTAGAGATGAGCTACACTTCATCAAGGAGCATTTGCGACGGTTATCA
CTAGGCCCAACTGACTGGTGGATCGGCCTTTCTATTGGGCCACCAGGAGAGGAGGTCAGGTGGAGTGACA
GGACAGAGGTAGAGTTTCAGAACTGGGCTCAGGCAAGTGCCCTTGGCCCAAGGAAAGACAGGATGTGTGC
CACCATGTCCTCATCGTCAGGGAAGTGGTTGAGGAGTAAGTGTAATGAACTCCACGGCTATGTTTGCAAG
AGAAAGACCGTGTCGGTCCTGGAGACTCGACGAGAACCCCACTATATCGGACGATGCCCAGAGAAATGGC
TCTACTTTGGACACAAGTGTCTCCTGCTTCACTTGCCTAGCAGTCCCAAAGAGGGCAAGACTTGGAAAGA
TGCCGAGTCCATCTGCTCCTCCTTTGAAAGTTCGCTGGTCACCATAGACAGTGAGATTGAACAAGCCTTT
ATTACCATGTTGCTGCAGGGGAGTGCAGTAGGTGTCTGGATCAGTCTGAAATGGACCGGCTATCGCAACT
GGTCTCCAATAGAGAGTGATCTTACTGAGGAACCATTGTGCACTGTTCTGTCAAACAACCACAACATTCA
CATGACAGGGAAATGGTACGATGAAAAGTGCAGTGAGAGCGGGTATGGCTTTGTATGTCAGAAACTTCAG
GATACAACCAAGTCTCCCACTCACTCCTACCACCACCCTCTTCCAAACAATATTGAATACAGGGGCCACA
ACTACAGGGTTATATCTGGCAACCTGAGTTGGTATAATGCGATGGTAATGTGCAGAGAGAATCATTTCGA
CCTTGTGAGCATCATGGACGCCTACCACCAGGCTTTCCTCACTGTCCTTGTCAATAGACTGGGAGCTCCG
CACTGGATTGGGCTGCACAGTGAACTGCCTGGTGGCATCAGTTATAAGTGGTCGGATGGCAGTGAAACGG
TGTACACACACTGGGACGCGGAGGATGATGAAGACGCTCTGGCTGAAGACTGCGTGTATGTGGACGTCAA
TGGCAGATGGCGAAGGGCAGACTGTGAAACGTTGTTACCAGGCGCCCTCTGTCAGGAAATGCATCCAAGC
AGTAAACCCTTCATCTCCAATGATGTGGTGTGTCCGACCACTTGGGTCAAATTTGGACAAATCTGTTACA
ATTTTGACCCTGTGGTCTACCAGCTCACATTTGAAAAATCAAGAGAGCATTGCAGGCTCATGGCCAATAA
CTCAGATGTCCTGACCATTATGAGTGATCAAGAGAACCGTTTTGTTCTGGAGCAGCTGTGGACTCTGGGG
CTTCTTCACCAAACCGTGTGGCTGGGGATGGACTTCAACCAAGACAATAATTCAATGGTGTGGGTGGATG
GCTCACCTGTGGACTACAATAACTGGCCCAACAAATCCCCGGACCCCAAACTGGTATTTCCAGACACCTG
TGTCACCACCAGAGGAGTTGATGGCGTGTGGCACCTGTCGCAATGTACCGAGCAACTGGGCTTCATTTGT
AAAACCACCACAAGGTTTCATCACAGTGCCATCCCCGCTGCAGTGCTGGGGGCTGTACTGATCTTTGCCC
TGTTGGCAGGAGCGACCTGGCTTGCATATAAGAAGAACGCCTTGTGTTTTCGGGGGCTTCCCCCCATCGG
CAGCATTTATTACAGACAATCTGGAACACATACAGACTCAGATGGAAATGTGCTGATCACAGACCTG
>fLAYILIN Fugu layilin (predicted) [ANUFRUT00000000111]
CAGACGGTGTGTTCAGGTGACCCTCAGCGTCCGTGCTACAAGATCGCGTATTTCCAGGACGTTTGGAGCC
GCGTGGCCTTCAAGGAGGCGTCGGAGGCCTGCGAGATGGACGGAGGCTCTCTGCTCAGCATCCAAACAGC
TGGAGAGCAGACAGATGTGGAGAACCTGCTGCAGGGATCCGGGCCGGATCCTGGATCATCACCACCTGAT
GATCAAACCCCCCCCCCCTCGTTAGGTCTGGTGTTGATGATGTGTTGCAGGAACTGGTACTTTGACGAGC
CGTCCTGTGGAGGAGAAGCCTGTGTGGTGATGTACCATCAGCCCAGCGCCCCCCCTGGTCCTGGGGGGCC
GTATCTCTACCAGTGGAACGACGATCGCTGCAACATGAAGCACAACTTCATCTGCAAATACCAACCAGGT
TTGGACGTCCCACCAGCCTGTCCCATCTTGTCAGAGGACAGGGGGACACTCGTGGACGGGACACAGGCCA
CGGCAGGCGGGGGTGTGGTCAGAGAGCCCGCAGACACCGAGGACGTCCCCTCGCAGGTGACCACGCCCGC
GTCCTCAGGAGTGCTGCTGCTCTACGTGGTCATTCCCACCATCCCGCTGATCCTGCTCATCCTGGTGGCT
TCTGGGACTTGTTGTTTCCAGCTGCTCAGGAGAAGTGGGCTCCACTCCAAGGCTGCAGTCAACCAACTGA
ATCTGTGGATCTCCAAGTCTCCCAAAGCCGACGTGGAGGTGTGA
>fLAYILIN-F1 Fugu layilin paralogue (predicted) [ANUFRUT00000000097]
ATGGATTTTATGAAGCTGTTTGGCACCGTCATCGCCGTTTTGTTCCACCCTGGATGCGCTTCTAGACTAA
ATGGTCAAAAGATCTGTCGGCGTGGGACAGAGCGCCCGTGCTACAAGGTGTCCTACATACAAGACAGCCG
ACGGAGGCTGACCTTTGAGGATGCCAGCCGGGCCTGCAGAATGGAAGGTGGCGAACTACTCAGCATCCAA
ACAGAAAGCGAGCAGCGGCTGATAGAGAGGTTCATCCATCAGCTGCAGGCTGGAGATGGAAACTTCTGGA
TTGGCCTCCGTCGCAGTCCAGAGGGCTCCTCATCTGGAGCGAGCCCAGTGTGCCCCTCCCAGTACTACTG
GCTGGATGGAAGCAAGGCTAAGTACAGGAACTGGCACTGGGACGAGCCGTCATKTGGCGGAGAAATKTGC
GTGGTTCTGTACTATCAGCCTTCGGCACCACCTGACGAAGACGGTCACTTCCTGTTCCAGTGGAATGACA
ACAACTGCAACTCCAAGAACAACTTTGTCTGCAAATATTCAGAGGTAAAGACACCAGTATTTAGAGAGGA
AGAGAGCAGAGGAGCCAATGCAGTAGCTCCGTACATTCCTATGTCCGTACGGACCGTCCGGCACTGTGCT
GCTCCTGTTGCAGCAGCAGCCTCTTCTGCTACAAACATCACGCTAAGAGTTACAGACAGAGAAGGTGTTA
CACAAGTAGGCCTTTGGACACGAAAGACTCATTTATTCTCCAACATTCTCTGGGTCTCTTGGGTCTCCTC
CAGGAGGAAGACACAGACCAACACCAGCAGATCCAAGCCTCAGATGGGGGGCGCAGTCTCACCATATGCC
GTACAAGGACCTTATGCCTTTAGCGACATTACCAAACTGGACGGTGGCCCGCCTGCGGACATGGAGACAA
AGTACCCTGGCCTTCCTCCCCAGCACTCCCAGTGCAATGATTATGAGAATGTGCCGTGCCCAGAGAGGGA
GAGCTGCTTCGTCACCAACGATATTTACGAGAGCTCCAAAGCTCAGAGTCGGCGCGGCCGCGGCCGCAGC
GGCTGGGTGGAGAATGAAATCTACGG
>fSCGF Fugu SCGF (predicted) [ANUFRUT00000000155]
ATGGACCCAGCCGCCCTCACGCTTCTGTGTTTGTGTTCTGTGGGTCTGTGCGGAGCAGCCAGCGCCACAC
CGATACAGACCTCCCTGCCAGAGCTTAGGAAAGCCAGAGGGGACGTCCCCGATCCCCATCCAGATCCGAA
TGCAGAGCCGGAACCGGCCAGCCCAGTGTCGGACTTTGAAAACTCATACAACTATGTCTTGTCCAGACTG
GCCGGGATGGACCAGGAAATCCACAAGCTGATGGTGGGACACTACACTGTGGACGTCAAGCTCAGCCAGG
TGATAGAGCGCCTGACCACGATGGACGCTAAAGTCCTGGAGCTGGAGGACAGCGTCCGCGAGGCGTTCCA
GCACAGCAGGGACAACCGGAAGGAGACGGGACGGCTGGAAGGTTGCATGAAGGGACGGAGGATAGGCTAC
AAATGTTACCTGGTGTACAACAGCTACGAGCACTACGCTGGAGCGTCCAGGAAGTGCTCGGAGCGCGGCG
GCCGCCTGGCGATGCCGCGCGGCCGCAAGGAGCAGGAGGCCCTGGCGGACTACGTCAAGTCCTTCTTCCA
CCCGGGGAACTGGCCCGTCTGGCTGGGCATCAACGACCTCCAGACCGAGGGCGCGTACCTGTACGACGAC
GGCACGCAGGTGTCCTACTTCCAGTGGCGCAAGCACTTCCTGTCCGGCCAACCGGACGGAGGCCGGCGGG
AGAACTGCGTGGCCATGGCGTCGGACGACGGGGACTGGTGGGACCACTACTGCGACCGGGCCATGAACTA
CCTCTGCGAGTTCGACGACAGAGTGGCGCTCTAA
>fPKD1L2 Fugu PKD-1 homologue 2 (predicted) [ANUFRUT00000000151]
ATGGAAAGCTTTACTCTCTCCATACTGACATGTTTGATGATTTGCTTCCTCACTGGCGCCTGTCATGCTG
ACGATGATGCACATGCCTTCTCGTGTCCAGAGCACCAGGAGGGTTTTGATGCTTCTTGCTATGAGTTTGT
GTCCAAACAGCAATCCTTCCTCAATGCCCAGGGATGGTGCGAGCGAGGAGGAGGACACCTTGCTTTCATT
CTCAACGATGAAATACAACAATTCCTTCTAAAACACCTGGAGCCGGGTCTGGACTGGTGGCTCGGACTGG
CACCGGCAGCTCCAAACCTCACGCTTGACACCACTGCCACTGACGGTTCCCTTGCTTGGCTGGATGGCTC
AGATATCAGTTACAGCAACTGGGTGAACCCTCCAGACACAGAAGCAGCCTGTGGACATATATTAAAACAT
TCAGGTTTTCAGTGGGAAGCCACAGCGAACTGCAGCCAGGAACTCAACTTCATCTGCCAGTTTGAATCGG
AGCGATCCTTGGCGTGTAACGACCACAACGCAACACTGCAGTGTGGTTCTGGCCAAGTCATCGAGATAGA
TGACAGCTTCTATGGTCGAAAGACAATTCACTACTGTCGCTCTGAACTCACAACCTCACCTGCATCCTCC
CAGGAGGAGTGCAGCTGGATAGATGTGACGGAGTCCATTACGGGCCTCCAACTTTTATTGACAAAGTTGG
CAGCCGTCTTTGACAATGTCACCATCACGGTCAGGTGGCTTCTTCAGCCTTTTGAGGGAAACCTTACGTG
CACACTGAATGCTGGGGACGGCCATACCATCGATCCATACAGTCCAGTAAAGATGGAGAGCACTATGATG
CACAAATTCAGTCATCCCGGTGTTTTTACAGTCAGTGTGGAGTGCACCACAAGTGACTGGCGTGTAACAG
CAGAGAAAACTATAACCGTCCAGGAACCTGTCAGACAGTTCGGTGTCATTAGGTGCTATAGCAGAAACAT
GTCAACAGATGGCAATAAATGCAACGTGTTCCATGACGGACCTGTGCACGTCCAGGTTCAGGTTGAACAA
GGAACAAATATTTCTTATGGAATTCTCCTTGATGACCAGTTGCTTGCAAACTCATCTGTGGACAGAGGGA
CCACACCCTACAACATCACGCTGAGCGTAAATGTGATGGAGAAGCTTGGACTCGGCTGCCACAATCTAAC
CTTAACTGCCTCTAATAGGATCACAGGTCACTCGGTGTCCTCAGGTCTGGAGCTGTGTGTGCAGGAGCCG
GTCAAGGGCCTGCAAGCCTCCATCGTAACAGATGGAGATGATTGTCCGGATTCGACGGATCTCGTTATTA
GTGTTTCACTGGAGAAAGGAGCCCCCGTGGAGCTGCTGTTCAGTTTGACAGGAGCCACGGACGCTTTGTC
TGAACCCAGGGACATGTTTAACAGCAGCTCAAAAATATATACATTCTCCAGTCCGCTTGAAGGGTTGTTG
AAGGTGAATGTACGAGCCATGAATGCCTTGTCTGCCTTTGACGTGGACGTGGACTTGAGCAAGATACTGC
ACGCTTGCCAGAATTATTCAGACCATTCACTTGATGAATCTGGAAACAGTACAATCGGAAATATGAGCAT
CAACAACGTGAAAATCATCGCTGCTCCAGATACTTTGATGGACAACAGTCAAAGTGTGAGTCTAAATGTA
ACTGGACCTGACTTATCACCTGAAAACGGACTCACTTTTGAGTGGAAATGTCGAGGAAACTGCAAATGCG
GACACAAAACGAAGGGTGACACTCACACTATTGAGAAAGACTGTCTCCCAGATCCCTTTGATATGATCAA
GTACGTTGTGGCTGTTAGGAGAGCAACCTGGTTTAGAAAGCCGCTTAAACTTGGCTCGTCTTCAAAGTGC
ATCAGTGTGGTTCCAAAAAAATTTACAGACGTCACCATCAGTTGTGAGGACTGTGCTTCGATCAGCGTGA
ACGACCATGTGAAGCTAAGGCTGAACTGTGTTTCAACGTGTCCAGATGTAGTTTGGTCTATTGAAGATCT
CAAACTGGATGGATTACAAAAATGCTACTTAAAAGCAGGAAGAAAGCCACTTGTTGACAAGCAGGAAGGC
AACACTGAATATGTCGTCCGCAGTCAACAGCTGAAACTTTCAAAAGAGACGTTCCGCAACATCTCTGTGG
TTGTTTATGGAAAAACAGAGCCAGGTTTTGCCAGCTACACTTTACCGATACCTGATGCCGAGCCAACAAA
ACCATCGGCAACCGGCGCGCCAGCAGATCCCAGCCCGCCGTCATGTAGCATCTCTCCGTCCTCAGGAACA
GTCCTCGACGCGTTTGACATCACCTGCAGCGCGAGCGCTTTCTGCTCCACTGGCTGCTCGTACTGTTTCA
AAACAGACACAGGTAATCATCTGCGCTGCAGTACTGCAGCTGAGGTGAGATCTGTGTACCTGCCTCTCGG
AGATATGAACAACAACTACAGCCTGACTGTCGTGGTGACTGTGAAAAATGAACGCGGGACAACCACCTCA
ACTGTCCCCACTCAGGTGTGGAAAAGCAGCAGCTCCGTGGAGGCTCTCCAGACTACACTGGAAGACACAG
TGAGTCAGTTAGAGCAGCAGGGTCTGCTCACCGGTGAGGCTCTCGGACAGATCTTCACCTCGGTTTCTGA
TATGCTAAACACTGAGGCGAACCAGGATCAGCTGGACGCAAGGATGGAGCTCAGAGAACAAATGCTGACC
AAAATTAGCACAGTTCTGCTGGACTCACCCAGCAACACAACCAACCAAGTGGAAGTAACAGCCAGAGCTG
TTGCAGGACTCACTCAGCGCCCGGATGAGCTCAGTCTAGCTGCACAGGAGGAAGCTGGTTCCCTGTTGGT
AGACCTCAGCTCTGCTCTCAACACTCTCACCATTAATCAGGATGATGGTGGAGAAGTTGTCCATGCAGCT
ACACCGATAGTTGAGGCAGCCAGTAATATTTTGAATGTCTCCTCAAGCAAAAAAGTCTCTGATTTTCTCC
TCACCGGGATAGACAATGTCCAAAGTGCCCTGTTGATTAATAAGGAACTGAACGGAGAACCGGCCATCAT
TGATTCTGGTCAGATCAGTGTTTACGTAAACAGGCTATCACCTGAAAACATGCAGATGCAGACTATAAAT
GTCCAGAAAAACACCTCCTCAAAGTTCTCTTTCCCTCCACTGCCGACTCATATTGTCTCTCCAGAAGAGC
CAGTGGATGTCAGAATTCTGCTGCCAAGGCTCGATATTGGGAGGGAGAACAATACTGTCCTGGACCTTGC
CAATTTCAGCACAGTAATAATTGAGGTTCCCTCACCGGATGTAACACTGGTGCTGAAATTGGAGCCATCT
GATGAAATTTCCTTTATGCTGTTCCTGGGATATAAAGATTATCCATCTGATGAGAATTATGTGGCAAAGA
CCCGTATTCCTCTCAAGAATTCCACTGCAGAGGAAAAATACACTTGGGTCCTGAGTCCCAATGACAGAAC
AGAGGATGTCGGACTGCACTACCTTGTTGTGAAGCCCATTGTGGAGCCAGGCACCAAATCCGTCAATGCC
ACCGTCACCGTCATTTCTATCGCGGCGCAGTGTAAATACTGGAACGAAACCCAGTCTTCGTGGAGTGAAG
ATGGCTGCAGGGTTGGACCTCTTACCACACCTTTAGTCACCCAGTGCCTCTGTAACCACCTAACTGTCTT
TGGCAGCTCTTTCTTTGTCATGCCTAACTTAGTAGATGTTTCACGCACAGCAGAACTTTTTGCCACGTTC
ACCAACAATCCAGTTGTGGTGTGTTTTGTGGGGGCCATCTTTGCCATTTACCTCCTCGTGGTTGTGTGGG
CACGAAGGAAAGACATCCAGGATTCAGCTAAGGCCATCGACGTGGTGCAGCCACTTCCTCTCAGGTATGT
CAACAAAGTAATAGTGCAGGATCTGGAAAGTGATCGGAAATGGCACTTCCTCTGCAACTCCTGGCTGGCT
GTAGATGTTGGAGAGTGCAGTATTGACAAAGTCTTCCCTGTTGCCACAGAGACAGATTTGAAAAGGTTCA
GCACCTTTACTCGGGTGCAGCGCGTGTCTTGCTGTTTTTCCCTGCTGCTCTGCACCATGTTGACCAGCAT
CATGTTCTGGGGCATCCCCACTGACCCCTCTGAGCAAACCATGGACCTTGGTCATATTGAGTTCACCTGG
CAGCAGGTCATGATCGGAGTTCAAAGCTCCATCATCATGTTCCCCATCAATCTGCTCATTGTGAGTATCT
TCAGAAACACTCGTCCCCGGGAAAAGGCTAGTAAAACAGATGCATCCAATCAGGGAAAGAAAGGTCGAGT
TTCCCCGTCAAAGCCTTCCCCAAAGAAAGAGTCAAAAGACATCACACCGGACACCGTGATGAAAGACATT
AAGAGAATTGCACAGTCACTGTTAAAGGCAATGAAGAGCCCAGTGCCTGACATGGAGCTCCGACCTGGTC
AGCAGGTGGACATCAACACTCTGCTGTCTCTGCTGGAGGACATTATCAGACTGCAAAACTGGGCAGCTGG
AGATTTCTACACAGATGAGATCAAGAAGGATCACTCCAAGACCCTCAGTTTGCACTCAGTCAATCTACAA
GATAATAGCCTCTATGGTAGTCCCGAGAAGACCTCGGAAGAAAATCCAAAGAGGAGCGGCAACAGTCGAT
ACCTTTACAGGCAGCTACATCGTGTCGAGAAGGAACTGGGTTTGCTGGGGCCTTCTGGTTTTCCATACCC
GGACAGGTACAACAGAGCCGTGCAGCAAGTCCAGGGAATTAAAGGTCTGTTGGAATATGATCTGGCATCA
TCCAGCCTGGAAACAGCAAAGCTCAACAGCAGTGTCAGTCTAGAAGAGAGCGGAGACTCATCCAAGAAAT
GCTGTCAAAGAGGGCTGCCCTGGTGGTTTGTGTTTGTTGGCTGGACATTGGTCATCGCCACCAGCGGCGT
GTCCGGGTATTTCACCATGATGTACGGACTGACCTACGGAAAAGACCGTTCTATCAGCTGGCTCATCTCC
ATGCTGGTTTCCTTCTTTGAGAGTCTGTTTATAACTCAACCTCTGAAGGTTCTTGGTTTTGCTGCATTCT
TTGCACTCGTTCTGAAGAAAGTTGACCAGGAGGAATTTGGAGAACCACAGATAAATGAGAGCCTGCGATA
CGCAGATCCTGACATGATGTGCGCAGTGAGAAGAGACAGCACGTGCAGCTTTTATCAGCCGCCGCCCCCC
ACTGACATCGAGAGGATGAGAAACAACATGATTAAAGAGCAGAAAGTGTTCGCTCTCATACGGGAAATCC
TCGGCTTTATGTGGATGTTGCTTCTGGTGGCATATGGTCAGAGGGACCCCAACGCTTTCTTTTTGACCCA
GCACATTCGACAGAGCTTCAGCAAAGACATCTCGGACAGCATGAGCATTCAGGATGTGTTCAACTGGGCC
AACGCAACCCTGCTGAGCAACCTGTTTGGGGAATACCCAGGATTCATCACGGATGGAAATTCAAAGTTGG
TGGGTAACGCGCGCCTTCGACAGGTGAGGGTGAACAAAGACTCCTGTCACACGGCTTCTTCAATGCAGCA
GCCTGGGAGGGACTGTCATGCTCAGTACTCCTGGGATCTGGAGAACATGGGCTCTTACAGCCCGGGCTGG
AGCTCAGTTGTGGTTGACAACACCTCTCAGAACCTTGACAGCCCATGGGTGTACCAGTCTCAGGGTAGAC
TGAGGGCCTACCCAATCTGGGGCAACATGATGCTCTACAGAGGAGGGGGGTTTGTGGTGGATCTGGGGCC
AGATTCACAAAACTCCAGCAGAGTTCTTCAGTACCTCTATGACAACACGTGGATTGATGTGTACACCCAA
GCCGTCTTTGTGGAATTCACTGTGTACAATGCCAACGTCAACCTTTTCTGCATTGTGACACTCATGTTTG
AGACCACAGCCACCGGAGCTTTCCAGTTCCGCACTGAGCTGCAGAATGTGCGTCTGTACCAGTCGACCGG
TGGCCTTCACATCTTTGTCATGGCCTCTGAAGCCATCTACTTCCTCTTCATCTTCTATTACATGGTGGTC
CAGGGGAAGCTGATGAGGCAGCAAAGATGGGCTTATTTCAGAAGTAAGTGGAACCTGCTAGAGCTGGCCA
TCATCATTCTCAGCTGGAGTGCACTTTCTGTCTTCATCAAGAGAACTTTACTGGGAAAGCGGGACATTGA
ATACTACCAGAGCAACAAAGATCAATATGCCAGTTTCCATGAGACAGCCAAGGCAGATGCAGTGCTGGGG
TATCTGATAGCCTTCCTGGTGTTGTTGGCTACAATCAAGTTTTGGCACCTGCTGAGACTGAATCCAAAGC
TGCACATGATCACAGCCACACTGCAGCGAGCCTGGGCTGACATTTCAGGCTTCCTAGTGGTCATGGCCAT
CATGTTTCTGGCCTACTCCATAGCTTCTAATCTGATGTATGGCTGGAAGCTGTACTCCTATCGGACTCTG
TTGGACGCCGCACAGACCATGATCAGCCTGCAGCTTGGCATTTTCAACTACGAAGAGGTTCTTGACTACA
ATCCGGTACTTGGTGCATTCCTCATTGGCTCCTGCATCGTGTTTATGACCTTTGTGGTGCTCAACCTCTT
CATCTCTGTTGTGCTAGTGGCATTCAGTCAAGAGCAAATATATCACAAGCCGTCAGAGGATGAAGAAATT
GTGGACCTGATGCTGATGAAACTTGGCAGTCTGTTTGGTCTCAAATGTAAGAAACAAGAAAGAACGCAAC
AACTTCCAAAAAGTCACGTTGAGCGTGAAAGAAGGCGTCCGGTTTCTCAGATAGAGGGACTGCGATGCCC
CTCTGACTTTATATCCTTTCCCGGCGTGGACCACGACCTGAATTTCCCCACATCTCTGTACTCCGAAG
>fC1qRP Fugu C1qRP (predicted) [ANUFRUT00000000063]
ATCTGCCACCCAGACGGATGTTACGCTGTCTTCCTCCAGAAGAGAACCTTCAGAGAGGCTGGACGGAGCT
GCCGGGAACGAGGCGGGACCCTGGCAACAATGCACACTGAGGAGGCGGCAGGCGTGGTTCATGAGCTGCT
GTCGGGCACTGAGGCACAGGGCGCCAGGCAGAGACTTCGCCTCTGGATCGGGCTGCACAGACCCCCGCGG
CAGTGTTCAACTAGCAGACCACTCAGAGGATTCGTCTGGGTCACAGGAGATCAAGATGGCCAGTTCACCA
ACTGGCTGCGTGAAGACAGCCCTGGGACTTGTGCGGCTCCTCGCTGCGTGGCCATGACGGTCCACACTTC
TGAGAGTGGACGCGAGAGCAGCGACAATTTCCGTTGGCTCGATGGCTCCTGTGCACTGCCGTTGGATGGA
TATGTTTGCCAGTATAACTACAAAGGGATGTGTCCAACCCTAGAGGATGAGGGTAGAGGTGCAGCTGTCT
ACACCACCCCTTTTCACCTCATCAGCTCCCTGATCACTCATGTACCCTATGGGTCCGTCGCAACCGTGTT
CTGTCCTGCAGACCAGTCAGACACGGATGCTCCTGCAGAGCAAACAGTGCTGTGCATGGAAAGAGATGAC
GAGACAGTAGGCTGGTCCAGAGATACACCACTCTGCACATCCGGTCCCACCAGTTCTATGAAGAACCAGG
ACTGGTGCAGCGGGGACCATGGCTGTGAGCAGTACTGTCAGAACACAGATACAGACTACTACTGTTACTG
CTCGGAGGGCTTTGTCATAAGTGAGGATGGCTACAGCTGCAAATCAGACCCTCTCAGTCAAACCAATGCT
CCAGATTTGCCCTCTGATTCTGCTGGTCCCACTGATCAACCCCACATTAAACAGGTCTGTGTGGACATGG
GATGTGAGTACAACTGTGTGGAGACACCACGGACAGTTCGCTGCACCTGTCCCCCAGGGTATCAGATGGG
TCCAGATGGCCGCAGATGCTCCGATGTTGATGAATGTCGGCAACAACCGTGTCCACAGGTTTGTGTCAAC
ATCCCAGGCACCTTTCATTGCACCTGCCACCCTGGATACCAGCCAGATGACGAAGGAGAGTGTGTGGATA
TCGACGAGTGCCTGGATGAGGGTAGCTGTCAAGGCATCTGTGAGAACACAGTGGGTTCTTTTAGGTGTGT
ATGTAACCCTGGATATGAGTTGGGCAAGGGAGAAGAATGTGTGGATGTAGATGAGTGTATGGGAGAGTCA
CCCTGCCAGCAGCAGTGTCTCAACTACATGGGGGGATATCAGTGTTACTGTGACAACGGCTTTGACCTGC
AGTCAGATGGACTTACCTGCCAGCCTTCCTTTGATGATGGAGAATACTCCACTCTGACCCCTGACCCCAG
TGATTCTAGTCACATTCCTATCCTTGATCCCAGCCATGATATTCCATGGTCCACTTCATACACCCTGGAC
CCAAACTTTGAGCCTGAAACTAGTTTAGGTGTTGACTTGCTTACAGAAAGTCCTGAACAAGTCCTCCCTG
ACATCACACATGGGTCAGATAATTCCCCGAGCCAATGGGATGTATTCTCACCAGAGGGCTATCAGACAGT
CCCATCACCAACACAAAAACAGGGAACAGGCAATGAAATTGTTCATGGAGTAGAAGGTAAGGAAGGGACT
AGGGACATAAATGGTCACAGGGGAGTAGAACTATCAGATCACTCAAGTACTGGGAACAGGGATAATTCCC
ACTTGGATAACACAGAAGAAACCATCGGCACTGCTGAGACTGGGGCTGGATCTACTGATGGTAAAAAGAA
GCATGACAAGAGCTGGCTGCTGGTGGCCCTGCTGGTGCCTCTGTGTGTGTTCCTAGTTGTGATGTTGGCT
CTAGGGATTGTCTACTGCACCAGCTGTGCTGTTGCACAAGAGCCTGAGCTTTTCAGAATGCTATCGCTGG
ATACTCCCCAACAATGCCTCCTGATAGGAGAGAGGGTAAAACCCCAAGCATGA
>fC1qRP-F1 Putative Fugu C1qRP paralogue (fragment, predicted) [ANUFRUT00000000013]
ATGGATATGCTGTTGATCTCCCTGTGGGTGCTGGTGTCCACCGTCCAGGGCAGCTCAGGGGCTGCACAGG
AGACGCTCTGCACCCCCAACACCTGCTTCACTGTGCACACGCTCAGGCTCAGCTTCCAGATGGCCTGGCG
GAGCTGCGAGCAAAACGGAGGTTATCTGATGACAGTGAGAGACCGAGAAGAAGAGAATGTGCTCCGCTCG
CTTCTCTCCAACATCCCCAGACGTCACCAGGAGAGGACACAGACGTTTTGGATCGGACTAAAACTGCACA
AAGGAGACTGTGTGCTAGCCTACCAGCCCCTCGGGGGCTTTAAATGGATATCTGGAGAGGAGGACTCCTC
TTACTCCAACTGGGAGAAACAGCCTGCCAGCACATGCACAGAGGAGAGATGTGTCAGGGTTCTTCGTCCC
TTTTCAGGAGAACCCCACCTCAGATGGACTGCCGGATCCTGCAGAAGGCCCAGTTCTTATGTCTGCAAGT
TTTATTTTAGTGGAATGTGTAAAGCGTTGGTACTGTCGGGCCCCGGGCAAATAGCCTACACGGCCCCCTT
TTCAGAGAGACCGCAGCACTACAAAATGCAGCTGCTGCCCTTTGGAACGTATGCGGACATTTCATGCAGT
GACCAACAGTCTCACCTGTCCGTGTGCAAAAAGACAGAAGACGGGTTCAGGTGGAGCCACCCGGGTCCGT
TCTGCAGAACAGGAAGCCCAAACTGCTCCCACAACGGCGGATGCCAGCATTTCTGCCAGCAGGCTGCAGG
TGAGCTGCGCTGCTTGTGTCAGGACGGCTACAGCCTGGAGGAGGACGGGCTGTCCTGCAGGCGGGTGGAC
GCGTGCACGGAGCACCTCTGTGAGCACCAGTGCCTCCCTGGAGGGGCGGGACACTCCTGCACGTGTGCGG
ACGGCTTCAAGCTGGACGCAAACCTGCGCAACTGCAGCGACATCGACGAGTGCACGTGGGCAGCCTGCGG
GCAGCATTTGTGCATGAACAGCCATGGCAGTTACACGTGCGTGTGCAGGGATGGTCACCCAATGGTGGAC
GGCGGATGCGTTCCCGTGGACGAGTGC
>fCETM Fugu protein containing CTLD, EGF and transmembrane domains (predicted) [ANUFRUT00000000077]
ATCCACGGGGAGGCCGAGCACTCAGAGAACATGTCCTTGTGGTTCTGGATCTCTCTGTGGGCCTCGTTCA
GCGCTGTGTTCTGGAATGCTGCAGCTCAGTCTCCGTCCTACACCCTCCAACACAGCCAGATGACCTTTGA
CAAGGCCGCAGAGGCGTGTTCTCCCGGTCATCTCACCACCGTCCTCAACAAACACGAGCTTGCTCACATC
CTTGACCTCATCCCCGAGGCAGAGCCACCTCTGATCCGAGGTAGCTTCACCTTCTGGGTGGGTTTGCGGA
AGGACAAACGCGAGTGTGTGGTCCCGGAGTTCCCACTGAGAGGATTCAAATGGACGGCTGATGACAGCGA
AGAGACGCAGGTGAGTCAGTGGGCAGCTGAGCCTGAACTCACCTGTACCGCAGTCCAATGTGCCGCCCTG
AAGGCTCAGGTGGACAGCTCAAACGTAACCGATTGGGGTCTGATCCCAGTTCGCTGCGAGACAAAACACC
GGTTCATCTGCAAGCACAACGACTCACACACACCGCAGCCCCCAAAACCCACCGCGCCAAATCTGGTACC
GACCTCAGCCGGACTCGAGCCGCGTCGGTCCACACGGACCCCCGACGCGCAAACATCGGAAGGGGAGGCG
GGGTCAACCCCCGGTTCGGAGAAGGATCGCGGCTCTAACTCGTGCGGGCACCCGGACCTCTCAACGGCCC
GTTCACTGATTCCGCACCCCAAAGACCGCAGCAGGATCCAGGTGGAGTGCTGGACCGCTGGCATGCAGGT
CGAGATCCGCTGCTCCGGTCAGCCGGCCCTCTGGCGCCTGCTGGACGGTTCCGTCGCCAACTTCACCAGC
ATCTGCGTCCCGTGCGACGACGGATTCCGCAAGAACTCTTCGGGAAAGTGCGAAGACATCGACGAGTGCA
GGGAGAAGAGCGCCCCCTGCAGGAACACCTGCCAAAACACCCCGGGCTCCTACAGGTGCGTGTGCACCGA
CGAGACCGGCGAGGTCGTGAGCGAGGACTCGCTGATGTGCAACGACACCGCCGGAACCGCCGATAAAAGA
CTGGATTCCGGGCTCCTCGTCCCAGTGCTGGTCGCCGTGGTCGGCCTGGTGGTTCTGGTGGTCCTGTTTG
CGGTGATGGTCAAATGTTGCGTGATGAGGAGGTCAAAGAGACGAGCTGTGAAGAAGGCAGAGAAAATGTC
GATGAACAGCAAAGACGAGAAGAAACCAGCAATTTGA
>fENDOSIALIN Fugu endosialin (predicted) [ANUFRUT00000000143]
GAAACAGATGCACTGTGCACTGCAGATGGCTGCTTCGTTCTATACTTCCAGCGAAAGACCTTCCTGGACT
CATGGAGAGCCTGCAAGGAGGACGGTGGAAATTTAGCTACCATCAAGCGAAAGGATGATGCCAACGCTAT
TGGCCAACTTTTCTCCTCTGTCGACCTGCGACACTCCCGTACCAAGGTGCGGGTGTGGATCGGCTTGCAG
CGCCAGCCTCGTCATTGTTCCACCACTCGGCCGCTGAGGGGTTTCTCCTGGACTACTGGTGACCAGGACA
CCGAATATACGAACTGGCAAAACGAGGACTCGTTTGGCATGTGCTCGACACCCCAGTGTGTGGCCATGGG
ATACAACACTCAAGAGCAAAGTGACAACTTGAAATGGCTGAATGATTTCTGCATGGTCCACATGGATGGG
TACCTTTGTCATTATGCTTACAAAGGAATGTGTAGTGCCTTGTGGAATGAAGGGGCAGGAAATCCTCTCT
ACGTTACACCATTTAACCTTCTGAGTACTCTGCTGACGCATGTACCACTTGGATCAGTCGCTACCGTACC
CTGCCTGTCAGTCGTCAAGCAGGAGCCCTCGGTTATTTGTATGATGAAGGAAGATGGCTCAGTGGGGTGG
TCAAGAAACTCCCCTCTCTGTTCAGAGCCCCCTGCATCACACAACTGGTGCAAGGTGGACAATGGAGGAT
GTGAGCATTACTGCAGAGTTGCTGGCATTCACTTTTACTGCGAGTGTGCAGATGGCTATCAGGTAGCAGA
AAATGGACAGAACTGTGAGCTCCCTGATGTTTGTGAGGGGGCCCCCTGTAAGTTCGAGTGCCTTCCCTTA
TCAGATAGCTACCGGTGCGCTTGTCCTGATGGATACATGCTCGCCCCGGATGAGCATGACTGTATGGACG
TAGACGAGTGTCTCCAGAGTCCCTGCGAGCATGTTTGCGTGAATTCTCCGGGATCATTTGAGTGCCATTG
TCGGGACGGTTACCTCCTGGATGAAGAGGGTGCGTGTGAGGATACAGACGAGTGTGTGGCTAACCCTTGT
GAACACGCCTGTGAAAACACTGCAGGCTCTCATATCTGCCACTGTAACCTGGGTTTCTCCCCAATCCCCG
AGGACATGAGCCGATGCCAAGACACCGACGAGTGTCAGATCCCTGGCACCTGCCAGCAAATGTGTGTGAA
TTTTGAGGGTGGATTTCAGTGCTACTGTGAAGAAGGCTATGAACTAATGTCAGACCAATACTCATGTCAC
AAGATGGAGGAAGATTATGACCAATCTGCTGTGACCCCCCCTGGGCTGCTGTGGGACCCAAGTCACTATG
ATTGGGCCACAGAACAGCACAATACTGACTGGCCTGTGGAGGATGATCAGTCTCTGAAGTGGCTGACTGA
CCCACCTAAAACTGCAGAGTCTGGCGTAATCTGGGTCACCAGCTCCCACAAAGAGGACTTACCTTCCACT
GAAGCACAGGAGCCTTCACCCCAGAAGCCTGTAAAAGATAAGGATGACTTAGGCAAGGAGGAAACTAGCT
GGTCAGAATTAGGGCAGAGCTCTCAGGTTGAGATTGGGGTGTTAATACCCACCTTATACACAACAGCTCC
ACCCACCACAGAGCCCCCTCTTATTACTACCCCCGATTGGTATGAAGATGAACTGGAAGATGAGACCACT
ACATCACTCCCTTGGATTTCAACCACTAAGCTGTCTGAGGGGGCGCACAATTGGTGGAAGGGGATTACCA
CTTCCAACCAGAACACAGGAAATCCAGAGGATTCAGCCCTGGTCACCCACATGCCCACAGGTTCTGGATT
CCACAAGAAAGCCAACGACCACCTGCTGAGGGAAAACTCTAAGCTCCCACAGGATATATCAGAGGAAGAG
GGAGCTCTGAACAAGACGCTCTCTGACGAGACAGCTGACCCATCCCTGGATTTTCCGACCCAGTTGTCTG
CAATTGAGACTGGTGGGGCTGGTGAGGTTGTGGATATTGTTCAGGAGGAAAATGGGCAAAGGCAGGGTAA
AACCTGGCTGCTAGTGGCTATACTGGTGCCAGTCTGTATCTTCACTGTGCTGATGGTGACACTGGGGATC
ATCTACTGCAACTGCTTTGCTGATCAGCCACGCAACAAAAAGGCCGCCAACTGTTACCACTGGATCTCTG
GGGCTCATGATAAGCAAGGAGCTCCTACGTCCTCCTCGGGGGTCATGACCCACGTTTGA
>fBIMLEC Fugu homologue of the novel C-type lectin from BCG cell wall induced monocyte (Bimlec) (predicted) [ANUFRUT00000000007]
ATGGGGTCGCTGACTGAGAAGCTGCCCTTCGTGGTGTTGGTGTCGTTTATCCAGCTGCGGCTCACGTTGA
CGGGAGACTGTCCTGCAGATGGACGAACATGGGTCCCATTCCAGGACAAATGTTACCACTTTGTCCACGG
GGCAGAGGACCAGATCAAAAGCTACACCTATGCAAGAGCGAAAAGCCTCTGCCAAGGATTTGAGCTTCTG
TCCATCCAGAGTGTCCAGGAGAATGACTTTGCAATTAAATATAGCCCAGAGGTGTGGAAGGGCACTGTGA
ACGTGTGGCTGGGAATGTATTTTGATACAGACAATGACACCATGAGATGGTCGGACAACAGTCCTGTGAA
GTTCACCAACTGGGAGGACGACTCGTCTCCAGACATCGCGCTCATGGACACGTGTGGGGTTCTGCACAGC
AACACCGGGAAGTGGCAGAAGGTCAGCTGTCTGGATGAAGTGGAGAACGGAGTGGTGTGTGAGGCCAAGC
AGGCGCCCAGCCCGGCGCTGTCCATCCTGGTCATCCTCAGCGTGATCACTGTTGTTGGGGTCTCGGCTGG
TATTTGGTTCCTGTACCAGAAGCAGAATCTCGGCTCCAACATCTTCACAGCCTTTGAGTACCACCCTCCG
TTTCGGGTCCTGGAGCCGGACCAGTCCTGCCTGGTTGATGCCGAGGAGGCCGACAGCGTGCCGTAG
>fSEEC Fugu SCP-EGF-EFG-CTLD containing protein SEEC (predicted). [ANUFRUT00000000045]
GAGTGGAATGAAAGTCTGGCGTCGCTTGCGAAGGAAAGAGCGTCCACGTGTAACTCGGCGCCTCCGGCTC
CGAACGCCTCGTTCGACGGTCACGTTGGCTGGAACACAAATCGCTCCGCTTTGGGCGTCAGCTCCTTTTC
CGATGTTCTAGCAGAATGGTTTGAGGAGGGGAAAAGTTTCCTGCACCTGAGTGGGAAATGCAAAGAGGGC
GCCACCTGTCAACATTACACGCAGTTGGTGTGGGCCACGTCCAGTCAGGTGGGCTGTGCCAGTCACCTGT
GTCCCGGAGAAGGAGGACTCTGGGAAATGTTCGTCTGCGCCTATTTTCCTGGGGGTAACTGGGAGGTGAA
AGGTCAGCTGGTGGCGCCCTACAAGGCCGGCCTGTCCTGCTCTCTCTGCACTTCGTCCATGTCTGGTTGC
TATCGACTGTGGGACCACGTAGGTGGACTCTGTGGTGAGCTAGAACCCGACACGCTACGTGTGCTACATA
AACTGTTGGAGGCTCTGATATGTGTTCAGCAACACGCACGTCTGTTGCCAGAAGTTCCGCTGAACCCCTG
TCGCATGAGCTGCGGGCAGCACGGCCGTCTCAACGTCTCCTCCTGCAAGTGCACGTGTGACCCGGGCTTC
ACGGGGCGGCTCTGCCAGGGTACCGCCTGTCCACAACAGAACTGTTTAACTGGTCCCATTGGTGCTGCTG
GGGGTTTTTTAGTGGGGGACAGTCCGTTGTCATGGCCCCGCCTGTGTTGTGTCTCTGCAGTGCGTTGCAG
CTTCCAGTGTGCACACGGTCGGTTGCGAGCGGAAGAATGCACGTGCGTCTGTGATGGAGGCTACGGTGGG
CCGAAGTGCACAGAGAATGTGCAGTTTCCCCTGCACAGCTGTGACCTCGTGGTCGATGGCGACTGCTTCG
CGGTGTCTTCAGACGCTGACACGTATTATGGAGCCAGGAGTCGCTGTCAGGAACGAGGGGGGACCTTAGC
CCGCATCCATAATCAGAAGGTTCAGGACATCCTGGCTTTTTATCTCAGCCGGCTGGAGACAAACAACCAG
CTCAGTCACAGTGATTTCCTGACACAGAACTTCTGGATCGTAATTCAAGCTCACACTGTGTTACAACGCT
GCACCGTGAGAGTAAAGCGGCATTTGGGCTCCGCAGGTTTGACGTTTAAGCCTCTGAAGGAGTCATTTCG
CTGGGACTCAGGAGAGATTCTCCAATTTAGCAGCTTTGCTTTCGGGCAGCCTGACAATCAGGGCTTTGGA
AACTGTGTGGAGCTACAAGCATCAAGCACCTTCAACTGGAACGACCAACGCTGTAGAACACGGAACCGTT
ACATATGCATGCACG
>fCBCP Fugu Calx-Beta and CTLD containing protein CBCP (predicted) [ANUFRUT00000000057]
GTGGTCCTGTTGGGACTGGGCAGCTCATCACACACGTCTCTGCTGAAAGTTAACAAGGGTCTGAAGGTCA
AACGAGGGCAGACGGCGTTCCTGCAGGAGGGCGACCTGCAGTTCAACATTCCCCGTCAGAAGGATGCCTG
CAAGCTGGAGGTGGTGCTGAACGAGCCCATCACTCAGAGAGTCGGGAAACTCCTGCCTCAGGTGTTTGAC
TGTCATTATCTCTCAGATGAGGTCAAGTATGTCCATAACGGCTGCCCGCTGTTACAGGAGGACACTGTCC
AACTCAGACTGTATTTCACTGAGACGGAGACACACATGGAGGTGTTTTCCATCCATGTGGACATTGTCCA
GCCTGACTGCAGCATCATAAAGCTGGGGCCAAAGTCCCTGAAGGTTCCTGAGTTCTATAGCCTCTCTGAT
GCTGTGGATGGTAACGTAGTGTCGTTCCACTACGAGAAGAGATCCAGTTTACAGTGCAGCATTCTTTTAA
GCAGCCAGGACACCCACTTTCCAGCTCACGGACAACTGGATAATAAAGCCAGGGCCATGTGTAGATCAGA
AGACTGCCTGAAGGGTCTGAAGCTCGTCAAGTTCACCAAGATCCCATGTGATCAGTTCCTAATGATGGGC
CTGAGGTACCAGCACACAGACCCTCCCTCTCCAGACAAAGACTACATCACCATCAAGCTGGAGCTCAAGG
ACGTGCGCAGTGGCAGCATTTACAGGTCTGAACAGGTGTGGATTCCAGTGCAGATAGTCAGCGCCATGCC
CAACCAGCCTCCAAAACCATCCTTCATGTCCATGTTCATCCTAGAGGTGGACCAGTTTATCCTCACGCCG
CTCTCCACGGCTACAGTAGATGCTGAAGATGAGGAGACTCCCCAACAGCTCTTAGTCTTCAACATCACCA
AACCCCCCACCCATGGCTTCATCACCCACCTTTCTGACCACACTCGTCCAGTCTCCTCTTTCACCTGGCT
CGACCTGAATGACATGCTCATTGGCTATCAACCTCCAAACTCCTCACACAGCCAACGGCAGAATTATGAG
GTGGAGTTTGAGGTTCACGACCTCTTCTTTGAGCGGAGCCCATCAATAACGGTTCATATGTCTGTGAGGA
ACGCAGACACAAATGCACCGCGAGTATCCTGGAACATGGGTCTGAGTCTGCTGGAGGGTCAGTCCCGGCC
GATAACGTGGGAGCAGCTGCAGATCGTGGACAACGACAACCTGAACGCCGTCCGTCTCATCACTCTGGAT
GGGCTTCAACACGGACGTCTCACTGTCAGAGGTGGAAAGGGCTTCATGTTCACGGTCAGCGACATCAAAG
CAGGCGTCGTCCGCTATCACCATGATGACAGTGACACCACCAAGGACTTCATAATCTTCCGCATCAGTGA
CGGCCAGCATCAGACCCGACACAAATTCCCCATTAAGGTTCTACCCAAGGATGACAGTCCCCCGTTCCTG
ATCACCAACATGCTGCTGGAGGTGTCTGAGGGCCAGACGGTGCTGCTGAGAGGCTCCACCCTCCAAGCCT
CCGACATGGACTCCAGCGATGACTACATTCTCTTCAACATCACACGGCCCCCGCAGGCTGGAGAAATCAT
GAAAGTTCCAGGACCTGGACTCACAGGGTATCCGGTTAGCCAGTTCCTACAGAAGGACCTGTTTCAGTCC
ATCATCTACTATCGCCACCTTGGAAATGAGGTGTTTGATGACTCTTTCGAAGTGGTGCTGTCAGACTTCC
ATGACCCACCCAACTTCTCTGAGTCACAGGTGGTGATGGTGTACATAGAACCTGTTCCCGACCAACCACC
CAAAGAAGCTCCTGGCTCCAGCCGCTGTCTGGTCATCAGGGAAACAGATGTAGTTCACATCACACGACAA
GAGCTCCAGTTTGTAGATGAGGAATCTCCAGACAGTGAGCTCACCTACACAGTCACTAGCCCACCGTTCT
ACAGCAGCTCTCACAGCCACAGCTCCGATGCTGGAAGATTGTTTCTAGTCGATAGCATCCCAAAATTCCA
CAAAGACCCGACTGCGCCAGTGCTAAGACTATTTACACAGCATGCAGTCAACTTCATGAAAGTGGCCTAC
ATGCCTCCGATTCTGGACATCGGTCCCAACCCGCAGCACATCCAGATGATTCTATCTGTAACCAACCACC
TGGGCAGAACTGTGACTGGGATATGCTTCAACATCACTGTGATGCCAGTGGACAACCAGCCCCCGCAGGT
CCGATCAGATCACTGGGATCAGTTTGTGGAGGCAGAGGAGTCAGTCTCTCAGAACCTGCTGCTCTCAGAT
ATGGACTCCAGAGAAGAAGTCCTGCAGGTGCAGCTAAAGACAGGCCCACAACATGGGTCCCTGAGGATAG
GTCCCCTCCCATTAGAAAATGGAGGTTTCTTCACTGTGAAAGACTTGAAAAGCCTTAAAATGAGGTACAG
TCATGATGGCTCAGAAACTCTGGAGGACAACATTGAATTCATGGCAACAGACGGCACAAACTCAATCACA
TTCATCCTCAAAGTGAAGGTGAATCCCATCAATGATGAGGTTCCAGTGGTCGCTCCTGGTCTCAAACCTG
TCCTCAGTTGTCCAGAGGGACAGGAGATACTCATCACTACCGAATTCCTTTATGCCACTGATGCCGATAC
TATCAACAGCAGCCTGCTCTTCCTCATCGCTCGGCAACCCCATCACGGCGTGGTGCTCCGCAAGGACAGC
ATCGTGGACCGCTTCATTCAGGCTGATGTTGCTGCGGGAATTATCTCCTACAAACACATGGGTCAGGAGA
TCGGACTAACGCCCCGCCATGACACCATCACCTTTGTCATTTCCGATGAAGAATCAGGAAGTGGAGGAGT
CACAGCTGAGAGCAGAAAGAGGGCTGAGCTGAGGAACAGTCTGCCAGTATATGACCTGCACGTCACCGTC
TTTCCAGTGGACAGTCAGCCGCCGTCGCTCACAGCAGGCGATGTTGAAGAGGGTGGGGTCGCTACGATAA
CCGCTTCACATCTGAGGGCCTCTGATGTGGACACCGCCCTGGACAAGCTGGTGGTCAGCCTGACTTATCC
ACCCCAATTTGGCTACATAGAAAATGTCCTTCCCAGTCCTGGCTTTGAGAAGAGCAACACAGGCATCAGT
ATAGCTTCATTCTCATACAGAGACATCATTAATGGCCACGTGAACTACGTCCAGTCCCGACACCAGAGGG
TGGAGCCCACAGCTGACCAGTTTAAACTCTATGTGTCAGACGGCCAACGCACCTCTGCTCACGTTCCCTT
CTACATCATCATCAAACCAACCAACGACGAGATCCCAGAGTTTGTGGCTCACAACATCACAGTTGAAGAA
GGAGAGAAGAAGCAACTGGATCTGTCCATTTTACAAGTGATGGATCTGGATGTGCCTGAGAACAAGCTTC
AGTTCAGTGTGCTCAAAGCTCCAAAACATGGCAGCATCGTCAGCTACAGTGCAGACAGGCTGAATACCAA
GAGAAGGGAGGCCCCCATAGCCGACTTTACACTCCAGGATCTGCAAAACGGTATGGATGTGATGTATGTG
CACGATGACTCAGAGAACATGGAAGACAGTTTCATCCTGCAATTGACTGACGGCCGGCATCAACTGGACA
GAGAGGTGATGGTCAGAGTGGAGCCAGTCAATGATGAGAAGCCTCAACTTGTGAGGAACAACGGACTGGA
GGTGGAGCCAGGAGAAACCAGGTTAATTTCAAGTGTTGTCCTCCTGGCACAGGATGCTGATACTCTCTCC
ACTGATGTCATTTACATGATCCAGAGTGTTCCTAAACAAGGAGTCCTGCAGCTGAAGGAAGCTCAGGACT
GGGTGACCCTCAGAGTGGGGAGCAACTGCAGCCAGGAGGGGGTGAATATGAACCTTCTGCGCTACGTGCA
CACAGGAGCAGATGACACTAAAGCCCTAGACTTCTTTGTCTTCTGCTTGTTTGATGGGAAAAACCAGTCA
CCCCCACAGCATTTCTACATCTCCATCAAAGAGCTGGAGAAGGGAATCATCTCCATCTTTGTGAAGCCTG
TGAAGGTTAGCCGTGGAGATCGTGTGGTCCTCACCACAGATGTGCTGCTGGCCACAGATGGTAGCGACAA
ACCTGAAGAGCTTCTCTACGTGGTCACCACCCCTCCCTCTCACGGACACATAGAGTACATCACACATCCA
GGAGTGGCCATCTCCACCTTCAGCCAGCTCGATGTAGCAGCCAACCATGTAGCCTACACCCACGACAACC
CTTTTGGATATCTCTTTAGGTTTGTTGTCAGCAATGGTCAGATGAGCCGGAACGGAAGTTTTGAGATTTC
CGTGGAGATGGTGGATCGCATCTTGCCATCGCTGACTGCCAATAGAGGCCTCTCGGTACCCCAGGGCACC
ACCGTCATCCTGGGTCCAGAGTGCCTGGCCCTGTCTGACCCAGACACCCCCCCTGAGGCCCTGACCTTTG
CCCTCATCCAGCCTCCACAGTATGGGAAGCTGCTGTTAAATGGTGTCGCCCTGACCTCTGGCTCAAACTT
CACGCAGAAGAACATACAGGGGATGGAGGTCACATACAAACATGATGGGGGGCCATCGCAGATCGACCGG
TTTGGCTTTACCGCCTCTGACAGCTCTGCTCGGGGCTTCCTGCTGGACGGGCGTCTGCAAACAGCAGCTG
TGTTCTTCACCATTCAGATCCAGCCTCTGGATACGCGGGCTCCTGATGTTGTGAAACTGCTTCCTCTGTG
GAAAGCCGAGCCTTTAGGTGACGGACGGCATGGGATCTTCTTGTCGGCCCACGAGCTGAAGGCTCAGGAC
AGCGGCAGCAGAGACGAGCAGCTGATGTTCTGCATCACTCGTCAGCCATACTTTGGTTACCTTGAGAACA
TTACCACAGGTGGTTTTGTACCACAGAGGTTCTCGCAGCTGGAGCTGAGCAAGAGGACCATTGTTTACGT
CATCAACCCAGACAAGCAGTCTCTGTCTGACAGTCTGGAGTTCCAGGTCTCAGACACTTTGGGGAACACG
GGACCCTCTCATTTACTTGAATTTAGCTGGTCCTCTGTGGAACTTTCCCTCCAAACTTACTTTGTGTGTG
AGGAACAAGGAAGCGTCTCGCTGGATATCGTCCGAAAAGGAAACCTGGCAGAATCCTCATACATCACCGT
CAAGGTAGAGGAGGTGACAGCGACTGCAGGGAGAGATTACCTCCCTAATCCCTCTTCACTAATCCAGTTT
GATCCAGGGGTGTCACAGAGGAGCTGGCAAATACAGATTATTCAGGATAATCTTGAGGAAGCCGAGGAAA
TTTTTGAAGTGCTGCTGACCTCCCCTGAAGGCACAGTGGTCGGCAGCAACAGCAAGGCTCAAGTGACTAT
CAGGAGATCCGGCAGCAGGACAGGAGGAGGTTGCCGGCCGAACCATGGTCAGCACACACCAGTTCTCGGA
GGAAAAGAGATTCCATCAAACTTTTACCCCCAACATGGGTCTATTCAACTGGAGAAGCTGCCTCTTGGCA
CTGATTCAGTCATCTGGAGCCGTGGGGACAGGATCTCCAGGCCCTCGGGAGATGTTACTGGAAACAAAGT
CAGAGTTATCGGCAACCCAAAAGTTGTCGCCCCTTCATCAGTTTTTCACAATGGGACAGACGTCGTCTTC
ACGTATCATGGGATCATGCAACTGCAGGTCGAAGACGACACGTCACCTTCAAGAAAGGGCAGGAAGGCAA
ACATCCATGTGGTCAGCAGGGGGGTGGAGCAGCAGGCACCAGCACCAAAGTCTAAGAATCGTGAGAAGAC
GTTGAAACCTGAAGGACGTGGCACTGAACGTTCCATCCCAAAGCCCTGTACCCCAGAACTAATGGGACTG
CTCCATTTAAACCAGAGCACCAACCAGCTGCTCCACTGCAACGGTGTCTCCTGGAAACCCTGGACCCCCA
CTGATCAGGTGGAAATCTTTTTATCAGAGTTTTATCACAGGACTGAGTCAAACCCCCAGCCACATCTCAG
CAACAAGGTCACGTGGAGCGAAGCCAACCGATCCTGCAGGGAGAGGTACAAAGGCACTCTGTCCAGTGTT
CTGTCTAAAGTGGACATGGACTGGCTGTGGGACTTCAGTGGGAGGAAACCCTTCTGGATCGGCCTAAACG
ACAGGGAGGGCCGAGGGCGGTGGGAGTGGGTCGGAGGGGAGCCGCTCGTCTACACCAACTGGAGGAAGAC
GCCACCCCGGCGGAGGACGAAGGGCCGCAAGAAGTGCGTGCTGGTGTGGAGACGGGCCAAGTGGCAGAGC
AGAGACTGCAAGTCGGCGCAAGGCCGCGGCTTCATGTGCTGGCTG
>fCD44 Fugu CD44 (predicted) [ANUFRUT00000000139]
ATGGCCAGAGTTCAGCTTTTTCTTCATCTCCTTCTCTTGTTTGCACCAAACCTTCTGCATCCTGTCAAAG
CCCGGCCCCAGAGTCCCGGGGCTGCAGGAGTCTTCCTGCTCCCCGAGGGAGGAGAATACAGCTTCAGCCT
CAGCGATGCCGGAGCCGCCTGCCTGCAGCTGAACGCCACCATCGCCAGCAGAGCCCAGGTGGAGCGAGCG
CTGCAGCTCGGGCTGGAGACGTGCAGGTTTGGCTGGACGGCCGATCGGATCGCCGTCGTCCCCCGGCTGA
CCGCCGACACCAAGTGCGGGAAAGGCAGAACCGGCGTGGTGCCGTGGGCAACGAGTGAGGACCAGAAGTT
CGCCGTTTTCTGCTTCGATGCATCTGATTTAGAGTTCAGTTCGGACCGGCCAACGGCGCCTCCTCGGAGC
GCCACAGATTCGTCCGCGCTGACGTCGCTGCTGCAGACCTCAACAGCCACCGAGCCTCCGCTCACCTCCT
GGACCGGGCCCCCGCTCTCCGAGAACAAGCACAGCCCCCGTTGCTCCCCCGACCCAGGCCTTCACTCTGC
TCCTCCAGGCAGCAACCTCCACCTCCGGGAAGGCCTCGTCCACCCGCCATCCCACATCTGCGTCCCAGCC
GACCACCTCCACGGCTGCTCTCGTCAGTTCGGCCTTTTCCACTTCTGTCCAACAGAACCTGTCCATGTTC
TCAACAAACGCCCCCAAAGCTTCACTGGCAGACAGGAAGTGAAACAATCCAAGCATCCTGCTGAGGCCCC
AGAACAGCCTAAAGTTGTCATTCGTCCTCCAGATCTCCCGACAGCGCTCATCATCCTGGCCAGTATCCTG
ATGCTCCTGGTGGTGGCTGCCGTCCTCTGGTGCTACAAAGTATCGTGGCCAAAGGGGCAGCCGGACGACT
GCGTCGAGACCGAGATGTGGAAGCACAGCGACAGCGAGGTGGACCTCAGCCGTGCCCAGGAGGAGGAATC
GGACAGGAAGTGTTTGGGTGACATCACACTGGGCATGGATCCCGAGTCCAGGATGACTTTAGAGTAG
>fCRTL1-F1 Putative fugu cartilage linking protein paralogue (predicted) [ANUFRUT00000000080]
ATGTGGGCGGAGGTGTGGAAACTCGCGTTACTACAGTTGTTACTCCTGGAGTTCTGCTGGGTTAAAGGAG
TTCCAGCGTGTGAAAGCCACGAGTTCCAGTGCAAGCTAGGAAACTGCATTCCCGCTGTGTGGAGATGTGA
CGGCGACGTTGATTGTGCTGATAACTCCGACGAGGAGGACTGTGAGTCTCAGTGCGAAGCCAATCAGTTC
CGGTGTAAGGACGGTCTGTGCATCCCAGCCAGCTGGCAGTGCGACGGAGACAAGGACTGCTCAGACTACA
CCGATGAGCTAGAATGCATTGACTTACAGGAGAGTTGTCAAGCGGAGGACTTTATGTGCGGCTCTGGCAG
ATGCATTCCAGCCACGTGGAGATGTGACGGTAGCGGCGATTGCCCCGACAACAGCGACGAAATGAACTGT
CCTCGGAGGACGTGTGATCCCGCGATGTACCTGTGTGAGAATGGAGAGTGCATCCTGGCCGGCTGGAGAT
GCGACGGCGCCAGCGATTGCGGTGACGAGACCGACGAGGAGAACTGCACACAGGCTTATAAGGAGATGAC
GTGTCCGCCTGGTCACTTTCAGTGCAAATATGGGGAGTGCATCCCAGCCAGGTGGAAGTGTGATGACGAA
TTTGACTGTTCCGACCAGAGTGACGAGGAAAACTGTTTTCGGATTTTTGGCGACCTCGGCGGCAACGCCA
CCCTGCCTTGTCGGCTCCCGTCCAAAAGATCCAACACCGGCATCCAGGTGAAATGGATCAAGCTGGAAAA
CGACGAATCTCCGCTTGAGGACGTGCTGCTCTCGCTGGGAACCAAGACCAAAACCTTTGGAAGATTCGAA
AACCGGGTATTTCTACAGGGCGCTGACAGCAGAGACGTCTCCCTGGTCATCCATGACATCGCCGTGGAGG
ACATGGGACAGTACCGCTGCGAGGTCATCGACGGCACCAAACGCACAGCTGAAGAGGGTTTCCTCAAAGT
GAAGGGTTGCGTCATCGAAGGGGTCGTCTTTCCGTACTTCCCACCTTCGGGCCGCTACAACCTGAACTTC
ACCAAAGCCACGCAGGCGTGTCTTGAGCAAGATGCTGTGATCGCGAGCCATAATCAGCTACTAAAGGCCT
GGAGAGATGGTCTGGACTGGTGCAACGCCGGCTGGCTGAGCGACGGCTCGGTGCGGTATCCCATCACCAA
CGCCAGAGAGCCTTGTGGTGGCGCCGACAACCCAGCAGGTCTCAGAAGTTACGGACTCCAAGACAGGCGG
AGCCTCTTCGACGTGTTCTGCTTTTCCTCCACTCTCAAGGGGACTTTTTATTGGCTGGTCCAACCCGACA
GCCTGACCTTCGCTGAGGCCGTGCAGGCCTGTTTAGATGACGGCGCCCAGATCGCCAAAGTGGGCCACAT
CTTCTCCGCCTGGAAGCTGGAGGGTTACGACCGCTGCGATGCCGGCTGGCTGGCTGACGGGAGCGTCCGC
TACCCGATCTCCAGGCCTCGCAAGAACTGCAGCCCCACAGAATCTGCGGTGCGCTTCGTCGGATTCCCGG
ACAAAACTCAGAAGTCGTTCGGCGTTTACTGCTACAAGGCCGAGCAGTAA
>fLyve-1 Fugu homologue of the lymphatic vessel endothelial HA receptor-1 Lyve-1 (predicted) [ANUFRUT00000000099]
ATGTTGTTTCCAGTTTTCCCTGCAGAGAACCAAAGTGTTGCAGGGGTATTCCTGGTGAGTCACTGGAACG
GCCTCCACCAGCCCCAGTACGCCTTCAACACCTCTGAAGCTCGGAGGATGTGCGGCTCCCTCGGCGTGAG
CATCGCTTCAAAAGCACAGGTCAAAGAAGCTCTGGACAGGGGCTTGGAAACATGCAGGTACGGATGGACC
GATGAAAACCTTGCAGTTATCCCCCGGAGCAAGGCTCTGGCCAGCTGTGGCCAGAACAAGACGGGCCTGG
TCACCTGGAGAGCTGCAGTGACACAGAAGTTTGATGTGTTTTGCTTTAACGAAACAGATGCTGCAGCACA
ATTGAGGACTACAACAACTGATAGCCTCTTCAGTTCCAGCGATTTCCCCGAGCAGACTCATTCATCCTCT
ACAGTAGCCAGCCCCACCAGAAACATGCCACCCTCCTCTTCCCTCACCCCTTTTCCTTCTTCGTCCTCCA
GCCCTGCGGACACCAAAGCTATTCTCATCACATCAGCTTGCGTCCTCCTCCTTGTCGCAGTCGTCATCCT
TGCATTTCTAAAACT
>fSTABILIN-1 Fugu stabilin-1 (predicted) [ANUFRUT00000000101]
TGTTGCCCTGGGTACTATGGCCATGAGTGCTTTAAATGCCCCGGAGATGTTGGCAACTGGTGCTCCAATC
ATGGGGAGTGTCAGGATGGAAGTCTTGGGAGTGGGGAGTGCCGTTGCTATGAAGGGTTCCACGGCACCGC
GTGTGAGGACTGCGAACCAGGACGATATGGCGTCAATTGCTCCTCAAAATGTACATGTGACCATGGGAAG
TGTGCAGACGGCCTGGAAGGAACAGGCAGATGTGTGTGTTATAAAGGCTGGAAAGGAGCTTCCTGCTCTG
TGGAGATTGTGGACGATGCCTGTGGAGGTATCTGTGATGAGCACGCCAACTGCGCCAACGGACCCCCAAG
ATCAACCGCGTCCTGTGCATGTGTTGCCGGTTATCAAGGCAATGGCACTCACTGTGAAGAGGTGGACATG
TGTAGCCAGGCTAATGGTGGGTGTTCAGAGTTTGCCACCTGTACCAAACTGTCAGCAGGGGAGAGAAGCT
GCACCTGTAAAGAGGACTACACCGGCGACGGGACCGTGTGCTTGGAAATAGATGGTTGCCTTGTCAACAA
TGGCGGCTGTCACAAGTCAGCAGAGTGCATCAGAACGGGCGCCAACACTGTAACCTGCAAATGCCGCTTT
GGCTTTGCAGGAAGTGGGAAGTTTTGTTATGCGATCAACATCTGCCTACAGGACAACGGCGGCTGCAGTG
AACACGCTCGATGTAGGCAAATCCAGCCCGGACAAAGGGAATGTACCTGCTTCAGTGGTTACGTGGGCGA
CGGGTTCACCTGTGTTGGAAGCACCTATTCTGTGAGCCACGATTCCTTTGACGTCCAATTTAATGTCCGA
TCGCACCTGTTTTCCCCCCTTTACGGTGATGGACCCTTCACCATCTTCGTCCCATTAGAGAAATTCAACA
ACGCTTCCTCTTATGAGGAATGGAAACGTTCTGGTCGTCTTGATGCGCTGGTCCGTTACCACATCGTTAG
CTGTGAGTTGCTAAGGTTGAGGGACCTCAAATCCACCAAAGTGGCGGTCTCGACGTCAGGACATACGTTA
CACTTCAGCCAGCAGCAGGGTTCTGTCTGGATCAACAACAGATCCAGGATTGTGCAGAGCGATTACGTAA
CATTTAATGGAGTCATTCACCACATCAGCGCACTATTGACACCCTACACTTTGGAAGATAAACCTGTCGC
CCGGCCTGACAAGATGGACTTAACCTCAGCGGCTGCCTTTTACGGCTACACGCGCTTCTACAGATTAATG
GAGGAGGCGGGGTTACTCCCTGTCTTCTCGATGGTCATCCACCAGCCTTTCACCATGTTGTGGCCCACAG
ACGCGGCTCTGAGCTCTCTGCCAGCTGAAAGGCAGCGCTGGCTGTCCAGCCCTGATCACCGGGACGAACT
GGTCGCCATCGTGAAAGCCCATGTCATACGCAATGCCAAGATGTTGGGTCTCAGTCAGCCAGGAAATGCC
TCAAAGTTCCGCTCCATGCATGGATCCCAAATCAAGTTCAGCTGTGATAAGACCCTGGTGGGGGCTGTAT
TGATCAACGATGCAGCCAGGATTGTGGATCGATACATGACTTTCCAAGAGGGCCTTGCCTATGGTATAGA
CCAGTTACTGGAGCCACCAGGCCTGGGAGCCCATTGTGACATGTTGGAGAACAGGACCACTTATGTGAGT
AAACTTGTACAAAACTTGACCGGATTCAGAAGTTCAGGGGTCTTTTCTACATTCTTGCAGGGAAGGTGGG
AAGATTGTTTAGATATTCGTCCGAGGCGTAGGGGCTTCTCAAACCCCTTTCTGAGTTATCACTATAGTCC
CATGGTGCAGAAAGGCTGTAGGAGGGTGTGTTACTTTCCCTCCTGGATTCAAAAGTGCTGCGGTAACCAC
TATGGTCGAGACTGTCAAGTTTGTCCAGGTGGGATAGAGTCTCCCTGTAACAACCATGGTAACTGTAGTG
ATGGAATTTTGGGTTCTGGAAAATGCACTTGCAACAAAGGCTTCAAAGGAAGTGCCTGCGATCAGTGTTC
TGCTGGTTATTATGGCACCAACTGCACAGCCTGTGATAACTGTGGAAAATGGGGAAACTGTGATGATGGA
ATTCAGGGTTCCGGAAAGTGTGTTTGCAGACAGGGTTGGACGGGGGGAAACTGCCAACTTGAAATCCAAT
CCCTTCCAGAGGAGTGTCAACAATGCCACGCTCTGGCTGAATGTGTGCCAGGTGTTGGGTGTCAGTGTAA
AGCTAGGTTTCAAGGCAATGGTTCCTTCTGCATTCCAGAGCCACAGCTCTGCTCAGAATATAACGGTGGC
TGTCACCAGAATGCAGACTGTAACCAGACGGGATGGACCGTCAACTGCACCTGTCAATTTGGTTTCCAAG
GAGATGGCTTTTTCTGTGAGCCTATCAACCGGTGCATCCAAGAACAAAATGGGGGCTGCAGTGACTTTGC
CTCCTGCAAGTTTGTTGGTCCTAACAAACGGGACTGTGAGTGCTTACCGGGGTATGTGGGTAATGGAGTC
CAGTGCCTTGAAAAAGTGGTTCCCCCTGTTGACCGTTGCCTACAAGATAATGGGGACTGCGACCCCGTGG
CCACCTGCAAAGACCTCCATTACCACGCCAAAACAGCTGGAGTGTTCCATCTGCGCTCTCCAAGTGGCAA
GTACAAGATGAACTTCAGCGAGGCCGACACGGCCTGCACCAATGAGGGCGCCACGCTTGCCTCCTTCAAA
CAGCTCGGAGATGCCCAGCAGCTGGGAATGCATCTGTGTGTGGCTGGCTGGATGGACGGGGGGAAGGTCG
GGTACCCAATTTGTTTCCCCTCATTAAACTGTGGAGAGAACCATGTGGGCCTGGTCATGTACAGAGACCC
TGTACCTCAGAGCAGCAAGTATGATGCCTACTGCTACAGGCTTGACGATGTATCGTGTGTGTGTCCTGCT
GGTTTTGTTGGAGACGGATACTTCTGTAATGGCGTCCTGATGAACGTTCTTGCAACCAATAGCAACTTTT
CCATCTTTTACCAGGCGAGTGTCACACACGGCCCCCGATCAAAAGGCAAAGAGCTCATTGATTTTCTGTC
TCACAGGACTTCTGAAGTCACAATCTTTGTGCCTCCTAATACAGGCTTTGCTCCAAATCAGGTATTAAGC
ACTCACAAGATGGTAAATGAGCGGCTGGTGTTGGACTGGGACATCCCTGCCTCCAATGGAATCATACACA
TCATTGAAGCACCACTGATGGCGCCTCCTGTAAGAATCTCCCTCCATGCATCCCAACACCAGAGATACTC
GAGTGGGACCCTGTCAGCAATCTCGATTTTCCTGCTTCTAATGTGCATCCTGGCTGGAGTTGGATTCTCC
ATCTTCAGACGCAAGACGGACGCTTTCCGATTCCACTATTTCAAAAACAAGGATGCGGACAGTTCCACAG
GTGTCCAGCCAAAACCGACGCTGTTGTCCTACCCGAACCCTATGTACGGCGACTCCAGAGACCTGAGCGA
GCTGTTTGGG
>fFDC-F1 Putative Fugu dual-CTLD protein 1 [ANUFRUT00000000025]
ATGGATCGTTGTGTGATTCTGATGCTCTTCACGTCAGGCTTCGGCTCCAGCTGCAGCTCTCACCTCTCGC
TGAGAACATATCACATCATTACCAAAGGTCTGACTTGGGAAGGTGCTCAGCAATACTGCAGGGAGAATTT
CCAAGACCTGGCGACCTTTGAAAGCATGGATGACGTCAACAGCATTACAGAGCTGTATGACTGGTCCTGG
ATTGGACTGCACGAATACTCCAAATCCTGGAAAACCATGAGCAAGGACATCAACTCCTGGAGATGGTCGC
TGACCGGAGAGGGGAGCCGGACTGGGTACTACAAATGGAGGGACTCTGAACCAGATAACCACATGCTGAT
GGAACATTGTGTCGGCATGAAGCCTGGCGGGAATTGGTTCGACGACTCCTGCCAGAGGGAGAAGAGATTT
GTCTGTTACTTAACGAATGGCTGTTATGTTGCAGTGGTGGAGGGAAAGAACGCCTACGTGCACGTCTCAG
AAGTGAGATCCTGGTATTCTGCTCTGACGTACTGCAGGCAACACCACATCGGCTTCCCGGTGATAGAAAA
CAGTGATCAACAGAAACTGGTCCATTCTGCCATCCCGTCATATAGCGACGCTCCCATTTGGCTCGGGCTG
TACAGAGTACCCTGGGTCTGGTCTGACGGAAGCCAAAGCTCCTACAGAAATTGGAGCAGCTCCAAATCTG
AAAATTACAAGGATGAAAAGTTTTGCGTATCTGCCAAGTCTAATTCTGAATGGTCTGACTTCAACTGTAG
CTCTGATCGCCCGTTCATCTGCCAACAAGGTGACTCAGAGAGCAGGTGGACTTGCTTTGGGTTTGGT
>fFDC-F2 Putative Fugu dual-CTLD protein 2 [ANUFRUT00000000041]
AGTTCCAAAACATGGTTGGAAGCACAGCAACACTGTCGGAGGGCACAAGGCGATTTGGCCTCTGTGAGTG
ACTTGCAGGACTTGAAGGAGCTTGCTGGTCTGTTAAAGGACAACAGCCGTGTTGCCCGTGTTGCGTTCTT
AGGCTTACGAAGGGAATGGGGTTGGTCAGTGTCAGATGGTGATGACTACAGAGAGGGGGAACCAGTCTAT
TGGAACTGGGCTGATAATGAGCCCAGTCAGCAAGATTGTGTGAGCGTCGGGCTGTCAGGAAAATGGTTTG
CCACCAACTGTAGCACCACGTTAAGCTTCTTCTGCTACAATGGTTCCTTGAACTGGTCCGATGCCCAGGC
CTACTGCAGGAGGAGATATACCAACCTGGCCTGGGTGCGACACAAACACGAAAATAAAGAGCTCTGGGAC
ATTTCCAATAATCTCACAGTGTGGATTGGGCTGACAAGGATGTCCTGGAGGTGGTCCGATGGAAGCCAAC
CCACATTCCTACCCTGGAAAATGATACCACATCCACATGAGGAACACGGTGATTGTGGTGCACTTGATGT
CCATGACAAAATTCATGGCATTATACACTTAAACTGTGCTGGAAAAGCTCCATTTTTTTGCTCTCGA
>fFDC-F3 Putative Fugu dual-CTLD protein 3 [ANUFRUT00000000123]
TACGTCCTGGTATCCAAGAACATGATGTGGGGCGCAGCCAGGGCGTACTGCAGAGAGAACCACACTGACC
TCGCCACCATTGAGAGCCTGAAGGACATGAAGATGCTTGCAAGCATTGCTGCAGCCAGGAGCATCACAGG
CCTCATCTGGATTGGTTTGAAGAAATATGAGTTGAAGTCCTGGATGTGGTCTTCAGGAGACACTCCCGGG
TTAACCGGTTACACTAACTGGGCCACTTTGCCCACTTCTTCAAATAACTGTGGAGCCCTGATGGGTGACG
GCAAATGGCTCGGTGTATTGTGTACTGAAACTCTCCCCTTTGTTTGTCAGATCACTACAGATAACGGCTC
CTACGAGGTCATTCTTACCAAACTGAGCTGGAAGGAGGCCAACAATTACTGTCACAAGCGTGGTAAGGAC
TTGGCCAGGGCGAGGAGCCGGACCGAGAACCAGGCTGTCCAGGAAGTCCTCAGTGGACACGGGTCGTATT
TTTGGATCGGTTTGTTCAGAGATGGCTGGACATGGTCCGACCAGAGTGACGCGTCTTTCAGATACTGGGC
ATCTACTCAGCCAAACAATGATGGGCATTGCACACTGTTCAACGCCGTCAAAATGACCTGGTGGGACAGA
TCATGTAAAGACCATTATTACTTTTTCTGCTACAACGGTGAGCTGCTTGGCAGTCTGAATTAAGA
>fFDC-F4 Putative Fugu dual-CTLD protein 4 [ANUFRUT00000000129]
TCTGCCTGATGCTGATGGTTACCGTGGAGATCCGAGCAGAAACGAAATCGTTCTTGCTACTCGTTGAAAC
GATGAGCTGGGACGCCGCCCAGGAGCTCTGCTCACAGCGCGGAGGTGACTTGGCCTCCATATCTGACGAA
CTGCAGCACAGCATGATCTACAACATGACCAACGACATGAACGTCTCCTTCTGGATCGGCCTCCGCGACG
ACGTCAACAGCTGGAGATGGTCGCTGAATACCTCCAGTCACTTTGTCCTGCGGTGGGAGCAAAGCGAGCC
GGACAACGCCAACTCCTCGGAGCGCTGCGCCTCCATCAGCGACATCGGCTCCTGGAGGGACCGCGACTGC
TCCGTCCAGATGCCTTTCTTTTGTGACGATGGTGTCCTGGTGAACCTGGAGAAAAGCTGGTCTGAGGCTC
TGGCCCACTGCAGGACCCTGTACACGGATCTGTCCGCTGTGTTGCTCTCAACCACCAACCAGATCCTAGC
AGACGAACTGAAGGACCGTCATCTCCAGGAGGCCTGGATCGGCCTTTACAGAGACTCCTGGAAGTGGGTT
GACAGCACCACCTCTTCCTTCAGGCCCTGGGCCCCGAATGAACCCGATAACAAGAACAACGCGGAGGGCT
GCGTGGCGATGTCTGGAGAGCACTGGTACGACAGGACGTGCAACCTCGAAATGAGCGTTCTCTGCCAGCC
ACCACCTCTTCTTCGGGCCCTGGGCCCGAATGAACCCGATAACAAGAACAACGCGGAGGGCTGCGTGGCG
ATGTCTGGAGAGCACTGGTACGACAGGACGTGCAACCTCGAAATGAGCGTTCTCTGCCAGC
>fFDC-F5 Putative Fugu dual-CTLD protein 5 [ANUFRUT00000000133]
ATGGCGAAGGCGCTGCTCTTGGCCCTCAGTCTCTCAGGTCTGACCTTCAGGTCTGCAGGTGTTGTCAGAA
AGTACCACTACGTGGACACGGCGCTCTCCTGGTGGGACGCTCGGACCCACTGCAAAGCGAAGTTCGCCAA
CCTCGCCACCGTGACGAAACAAGAGGACGCCGACGGGCTGCTGCAGGCGCTGCCGAGCACGGGGAACTAC
ACGTGGATCGGCCTTCACGACGACCTGACCAAGTGGTGGTGGAGCATGACAAACATCTCCTTCAACAACC
ACAGGAATTACAGCAACTGGGAGATGGAGAAGATCGACAACATCAGCTCCAGGGACAGATGCATCCTGAT
GAAGACCAGCGGGACCTGGCAGGACCGGTCGTGTGAGGAAGAGCAACTTTTAGTCTGTTATGACGAGGAG
AGCCCCAACACCTACGTATTTGTGAATAAATCCATGAACTGGAGAGACGCTAGAACCTTCTGCCGGGCCC
ATCACACCGACCTGGCGTTCGTGCGGAACAGCTCGGAGAACGGGCGCATCGCCGCGCTGCTGCCGGCGGA
CGCCTGGATCGGCCTCTTCAGGGTCAGCTGGAAAAAATGGTCGGACCAGGAACGCGTCTCCTTCACCGAC
TGGGGCGAGGGGCAGCCCGACAGCAAGGCAAACGCGTCGTGCGGGGCGGCGGACGCCACCACGGCGACGT
GGTGGGACGACGACTGCAGCTTGAAGCGACCCTTTGTCTGCTACACCATCCAAAAAACGCAGAAGGCGAG
AGTGAAGTTGAAGTTCCTGTCTGAGGCCGACCTGATGGACCCTGCGGTCAATCAGCAGCTTTTGGAGCAG
CTACGTGGGAAACTGGCCAAAATCTTATCAGAGTTTAAAATCCAGTGGACGGAGACAGACGGAGAAATCT
TTCACAAGGAAAAGGAAACGGGACAAAGGTGGAGTATTTTCTCTGGTATTGGACTGCAAAGGTT
>fFDC-F6 Putative Fugu dual-CTLD protein 6 [ANUFRUT00000000153]
ATGGAGAAAACCTTCTCTTGCACCCTGCTACTGCTGAGCTGGTCCACAATTTCAAGCAAGTATGTCTACA
TCGAGGAAAAAATGACCTGGCACAAAGCTCAGCAATTCTGCCAGGTGCATCACACTGACCTGGCTCACGT
TAGCAACAGAAACGACAACCAGAGACTTGAGAAGAAACGCACTGAGATAAGCTGGATTGGACTTTATAGA
AATTCTACACACACAGAGAAATGGAGGTGGTCCGGAGGTGGAGAGGCGTCTGTATTATTCTGGGCCTTTG
ATCAGCCTGATCATAAACATGGAGAAGACTATGGCATGTTACTTGACGATGGTTGGCATGATGCAGGCCC
TGACTACAAGACAACATTTTTTTGCTACAGCCCCATCGTGGTGAGGAAGAGGAAAACTTGGGAGGAAGCT
ATGGGCTACTGCAGGCAGCACCACCGTGACCTTGCCAGCCTGCTGTCTGAAACCGAGATGATGTTGATTA
GCAAACAGTTGCTCAAAACCCAAAGCACAGAGCCCGTTTGGATTGGTCTGCATTTCTTCTCAGGGAAATG
GCTGTGGGTGGACGGCGAGACAACTAGTTACAAGGCCTGGGGTCAGGGTGGAGAACCCGGATGTCCTAAT
TCTAAGCAGGTTTGCGCTGCCCTACGGATGAAGGACACCAACAGCATGGTTTCTAATTTTGACAATGCTA
CAAATAATTTTGTATACGAATGGGAAGCCCGTAATTGTGACGACCAACTTCCTTTGATTTGTCACTAAGA
GACTATTT
>fFDC-F7 Putative Fugu dual-CTLD protein 7 [ANUFRUT00000000125]
ATGTGCCCTGTCGCGCTGATTTCTTCTGATTTTCACCTCATTACGCAGCCAAAGAGCTACGACGATGCAA
AAACTTACTGCAGACACTTTTACGGAGATTTAGCCACAGTTCACAACCTCTCCGACGTGAACCATCTGAT
GGCTTCGGCTCTAAATGACTCCACCAGAGCCTGGATCGGCCTGGAGAACGGACGGGTGTGGAGGTGGCAC
TGGTCCCAGCCCGACCAGATACTGGACTACGTCAACTGGGGGCCTGGGGAACCCCAGAACAAGAGCCGCG
ACGGGTGTGCGGCGATGGACGGACGCGGCCGGTGGTTCGAGAGCGACTGTGCGGCCTTGAGGAGCTTCCT
TTGCCAGGGCGTTGGCGGGACGGGTGGGTACACATTGGTCGGCCAGGCCAAATCCTGGCGAGACGCTCAG
CTTCACTGCAGGGACCTTCTGTCTGATCTGGTCATCGTGCGCTCAGCAGAGACCAACGAAGCCGCGCTGA
GAGCGTCGGCCTCCCAGACTGTCTGGATCGGCCTCTTCAAGGACCCCTGGAGGTGGTCCGACGGCAGCCC
CGCGTCCTTCCGCCACTGGAAACCGTCCCAGCCGAACTACCTCAAGGGCCAGGACTGCGTGGTGACCGTG
TTCAGTGACCAGGGGAAGTGGAACGACCTGAGGTGCGGCAGGAGGCACCACTTTGTCTGTCGTGGGGCAA
GGAAATACGTCACAACCACCACAGCTGCGACCAGCGACCAGGAGCCCACCAGAACAACCCGCAACACTAC
AGCGGTCGAGATATGGACTCACCTGACCGTCTGGGCCTCCACAAACGCCTCGTCCGAGGCTGCAGCCGTC
AGCCAGCTCACGCCAAACGCCACCGATGGGGCGACCCGTTCGCCGACCCCTGAGGTGACAACAGCGCGGC
TACCTTCTCAACCAACAGGCGGTTCCGTGCGCTCTGAGAACCTCATATTGATCCGGGAGAACCTGACCTG
GATCCAGGCCTTGAGTTACTGCAGGAAGAACCACGTGGACCTCGTCCACATCACCACCCGGGACGTTCAG
GAGAAGGTGGCCGCGATCGTGAAGAACTCCACCTCCCCGCACGTGTGGACCGGTCTGCGCTACACCTGCC
TGTTCAACTTCTGGTTCTGGGCCACTTCGGCTCCTGGCTGTTACCAGAACTGGGCCCCAGGACAGGGACC
CCAGCGGGACTATGGCTGCCGGGTGACGGACGTTTTTTACATGCTGTCCGCGGGCGTGTGCACTCATGGG
AACGTGAATCTGCATCTTACTCACACCATTTGCGCGACCTCCCCGATTGTCCTTCCTCGACCACCTGAGC
GCCGCTGCGAACGGCCCCGCCAGCTGCCCCCGCTGACCTGA
>fFTCP Putative Fugu triple-CTLD protein [ANUFRUT00000000015]
ATTTCTAACGATGACAAAGAGCATCTTATCAGGGCTCTTCTTCCCCCTCCTCTTCAGCAGCAGCGTGCTC
GGGAATGACTCGGTGATTGTGAAGGATTATCAGCACGTCTCCCAGCATCTCACCTGGCAGGAGGCCCAGT
CGCACTGCAGAACAATTCCCCACACTGACCTGGCGACCATCCAGCAGCCAGACGCAGATCGTATACTGAT
TGACACTTACAATGCCTGGATCGGATACTACATACCCGCACAATGGACTGACAAATATTATATTTGGATC
AGTGAAGACTACACCGGGGAGGATCCCAACGATGGCAATTGTGGTTCTGTCCAGTCCAGCACAAAAAGTT
TCCTTTACCAGCACTGTCAGCAGTACCTTTTCTTCATCTGTCAACACTCACTTGTAAATGGTCTCCGGAA
CTACACACTGGTGCTGCAGTCCAAGACGTGGACAGAAGCTCTGAACTACTGCAAGGAAAACTTCTACAGT
CTGGCAACTCTGAAGGACTACACCAGTCGGAACTCGGCAGTCGTTCAGAAGGACTTTCCAGTCTGGATTG
GCCTGTACAGAGAAGGAAAAATGTGGAAATGGAGCAAAGGGTCTTCCGAATACAGAAACTGGGCAACAGG
CGAACCAAAGAACGATGGTGACTGCGTGACCATTTCTTCTATAACCCGAAAGATGTCCACCCAGGACTGT
AGAGCCCGCTTTCCCTTTGTCTGTCTGAAGGAAAATCTAATCCTGGTGAAGGAGAACAAGACGTGGCAGG
AGGCTCTGGAGCACTGTCGAGCCTTCAACTATGAGCTGGTCAGCGTGCAGCCTGGAGAAGACCACCGGAG
AATGATGGGCTATATCATGGAGGCCGAAACCAACAAGGTGTGGACAGGTCTCCGTTTCCTAGCTGGTGAT
TGGCTGTGGATGAACAAGGCAACTGTTCGGTACTCTGAACTGCCCCTCTGCCCCCAGCAGGGGCAGCGGT
GTGGCGTTCTTTCCAAGGAAGACAAAGGAAGTGTGGAGATCACAGACTGTTCGTGGAAGCTGAATTTCCT
CTGTTACACATCAACTTAG
>fNLSLH Putative Fugu novel L-SeLectin homologue (NLSLH) [ANUFRUT00000000073]
ATGTTTTTCAGTATATATTTTTTCCGAGATGCCAATCAGAGCAGTTTTTTCCATTTTCCAGATAAAAGCC
CAGTTTTGCCCAGCTTCATTTTTGTGAACAAGTCCATGTCCTGGATGGATGCTCAGAGCTACTGCAGGCA
GCACTATACTGATCTGGCCAGTGTGAGGGACAAATCTGAGAATGAGCAAATACAGTTAATAAGCAGTAGC
CGACAAATATGGATAGGCCTTTACAGAGGCCCCTGGAAGTGGTCAGATGGAAGCTCCACTTCTTTCCTGC
GTGCGAAGACCAATAGGGATCGGACTTCCTGTGGGGTCTTTTATAAAAACAAGATGAGAGTCAGCAATTG
TGATTCAGAGCGCTTCAGTGTCTGTCAAATGGGTGAGTTAGATAGATAG
>fNLSLH-F1 Putative Fugu novel L-SeLectin homologue (NLSLH) protein 1 [ANUFRUT00000000121]
ATGGTTAGATGTTTAACATCAGGTAATGTCACATCAACTTGCTTTGAAACCCTTTTTAATAATTGGTGTG
TAACATTTTTCCATTTTCCAGATAAAAGCCCAATTTTGCCCAGCTTCATTTTTGTGAACAAGCCCATGTC
CTGGATGGATGCTCAGAGCTACTGCAGGCAGCACTATACTGATCTGGCCAGTGTGAGGGACAAATCTGAG
AATGAGCAAATACAGTTAATAAGCAGTAGCCCACAAATATGGATAGGCCTTTACAGAGGCCCCTGGAAGT
GGTCAGATGGAAGCTCCACTTCTTTCCTGCGTGCGAAGACCAATATTAATGAAACACATGCCAGGAATCG
GACTTCCTGTGGGGTCTTTTATAAAAACAAGATGAGAGTCAGCAATTGTGATTCAGAGCGCTTCAGTGTC
TGTCAA
>fAGGRECOL Putative Fugu CTLD-containing protein equally similar to aggrecan and placenta collectin (predicted) [ANUFRUT00000000105]
GTCTCGGATGAAAACTTTGAGAGCACCGGGGAGGATGAAGTCCAGGCTGCCGTAGAAGGGCCCCCCATCA
ACACAGGTCCAAGATTCCAGATCAGCTATGAAATCATCTGGACTTCAAGTTGGATTTTTGGCATGATTAT
AATTTTAGCTTTAATATTGGCCCGGTGGACTCGAACTTGGAGTATATTTAGCGCTAAAGATCAAGCCGCC
ATTATGATGGAAAAAGAGCGCTATCAATTAGGCTTCAATTCAACAGGACTTTGGAGATTCTGCAACAGGA
CCACCTTAGATTGCTCATGGTGCCCGCCTGGCTGGATCGACCACGACTCACGGTGCTACTTAGCGCTCCT
TGAGACTAGAACATTTGTAAATGCTCAGGAGGTATGCAAAAGGCGATACCGAGGTCATCTGCCAATTGTT
TTAAATGCGGCAGATCAGATACTGTTGACCAATATTACCAATAAGCTTGACGAGGAGTACGGCGTTAATG
GAGTATGGGTCGGTTTGAATGATATGCAAATGGAAGGCACCTTTACCTGGGTCGATGGAACGCCATTGAC
AGCAAAAGCCTCGTTCTGGAAAGTGGGGAACCCCAACAATATGATACCCTGGTATGACAGGCTGGGGGAG
GGACAGGACTGTGTGGCCATTGTCCCTACAAGAGCATACAAAAAGGATGACTGGTATTATTCATGGGACG
ACATCATTTGCCGAGGTAAACGGCATTTCATCTGTGAGATTCCAAATCTTTCTTTAGATGTAACAAACTT
AGCAGCTTCACAATCACAGAGCTCCACCAACAAAACAAATGCAAAGTCCAGTGCGACATAG
>fANZG001 Putative Fugu CTLD-containing protein (predicted) [ANUFRUT00000000019]
GGCCCGCAACAAGCTGTGTCAAATGGAGGGTCAAAGGTCACATCAGTCAAACTCGCCATCGGTCTTCTTA
CTGCTCTCCTGACTGCAGCTGTCATTGGTCTGATCTTCACTACAAATCCGTGCCTGAACTGTCCGGACGG
CTGGAAGGGCTTCGAAGGACAGTGCTATTATTTTTCTAACAACACGTTAGACTTTGAGAAGGCCAGAGAG
CAATGTCAACAGCAAGGAGCAGATCTGGTTAAAGTATCCAGCAAAGAAGAGCAGAAATTCCTGGCGGCCG
CTGTCGCACCTATGATCACCAATAACGATCGGTTCTGGATCGGACTGACTGACTCGGAGAAGGAGGGACA
GTGGTTGTGGATGGACAGATCTCCACTGGAGGAAAGAAACATGCTCTCAAATAACTTCACCCACCGAGGA
GCCGAAAACTTGTCCTGCTTTTGTAAACACGAGTAAGAAGTTTTAAG
>fANZG002 Putative Fugu CTLD-containing protein (predicted) [ANUFRUT00000000021]
CAACTCCGTGCCTGAACTGTCCGGACGGCTGGAAGAGCTTCGAAGGACAGTGCTATTATTTTTCTAACTA
CACGTTAGTCTTTGAGAAGGCCAGAGAGCAATGTCAACAGCAAGGAGCAGATCTGGTTAAAGTATCCAGC
AAAGAAGAGCAGAAATTCCTGGCGACCACTGTCGCACCTATGCTGGCCAATGGCAATCGGTTCTGGATTG
GACTGACTGACTCGGAGAAGGAGGGACAGTGGTTGTGGATGGACGGATCTCCACTGGAGGAAAGTTTGAA
ATTTTGGGTCAGCCCTGAGCCAGATGACTGGAAGAAAGAAGATCCTAAAAATGGAGAAGACTGTGCAACT
TTAGGGGAAAGGAGTGGGAATGAGTATTGCTGCTCCTTGACAGCAAGGATTCGTACCAGCATGGCCTCCA
GTGTCCTGTCGTCGAGGGGAGTGGAGGAGTACCAGACAGGGCTGCTGGGAGTGCAAGAAGCATGTGGCTG
A
>fANZG004 Putative Fugu protein with CTLD and FTP domains (predicted) [ANUFRUT00000000116]
TATCCTCTTCCTAATGTGGCACTGAAGGGCAAGGCCAGCCAGTCGTCCACACTCTCTTTCTCTGACGCCT
CAAAAGCCATTGATGGGAGACGGAACTCATTTTACGGCAGTGGATACTGTAGCCACACTGCTGGGGACGA
GACAGACCCCTGGTGGCGGGTTGACCTTCAGAAGAAGTTTATCATCACGACAGTCAAGGTCACCAACAGA
GGAGACTGCTGTCACGAGAGACTGGATGGAGCTGAGATCAGAATTGGGAATGAGCCAAGAAACAACGGGA
ATAACAACTCCAGGTGTGCTCTCATCACCCGAATCGGACCAGGTAAAACTTCCACATTCCACTGTGAGCA
GGGCAGCATGGCAGGTCGTTTTGTGAACATCCTCATCCCTGGAAAAAGAAAGACCCTCACTCTTTGTGAA
GTGGAAGTTTACGGAGCACCAGAAGAGAGACCTCTTCGAAATGTGGCCTTGAAGAAGCCCGTCAAGTGGT
CGCTCCAGACCCAGTATCACACTTCCTCTGCTTCTGTCAACGGGTGCAGAAACGTAAATTCTGCCGATTG
CTGCACTGCTGAGCTATTCAAACATTGGTGGAAGGTTGACTTATTAGCTGTCTATAAAATCAAGGCCATC
ACCATCATCAACGTTCAAGAAGATTTCAAGGAGACCAACATCTATATCCGAAATCCGGGAGCTAATTTGG
ACGATGACCTTTGTGTTCAGGCATCACCTCAGCAGCAAACCCAGACGCACACCTTCCACTGCAATGACAG
GGTGGGCCGTTATATTCAGTTTATTTTTCCGCATGTCGTCACAAATCAATGGGTAAAATTGTGTGAAGTG
GAGGTGTACGCTTCTTCTGCAGAGTCAGCAAAAAACCTTGGTCCAACAGCTCCTACGGTCCCTACAGCTC
TGGCCACTCTGGCCCCGTCCTCCGAGAGCGTGGTGCTGAACGGCAGAACCATGACGATGGTCGGGGAGAG
ACTCTGCTGGTCCGACGCTGTGCTCTACTGCCGGCGTCACCACTGGGACCTGCTCAGCCTTCACAGCAAG
GAAGAGCAGGCGGAGGCAGTGCGGCTGCTGAGCCGCGCCACTTTTGTCATAACGGACGGCGTCTGGCTGG
GATTACGCAGATACATGACGAGCGAAACCTGGTTCTGGATGTCTGGTGATTCCATGATATTCAGCCAGTG
GCCCCATCATTCCGTGCCCCMCCAGTATTCCAGCCCCTGTGGGAGCATGGATGTGGGAGCGCCCCACCAG
TGGGTGGATCGCTCATGCGGGCAACACCTGAACTTTATCTGCCAGTCA
>fANZG005 Putative Fugu CTLD-containing protein (predicted) [ANUFRUT00000000087]
ATGGCTGCGGTCCTTAACTCCAGTACATCCAGTGTGACTCTAGAAGTTGGTGAATATCAGGATTTTGCTA
AACATCAAGCTGAAGACGCTCCAGTGGAGGCCGCGCACAAGCCGAAGGGCCAGTTTATCGCTGTGGTTCT
TCTGAGTTTTGGACTGCTCTGTGTTCTTCAGGGCATTCTGAACATCTGCCTGAGGCTGACCATGAGAATG
CCCACAGCCGAAGATGGGAGTTGTGAAATGGAAACCAAGCCTTGTCCGCAGGACTGGCTGGCGTTTGCCT
CCAGCTGTTACGACATCTCGACCCAGTATAAGAGCTGGGACGAGAGCCAGCGGTACTGCCTGCAGAACGA
CGCAGACCTGGTCGTGATCGGCAGCATTGAGGAGCAGAAATTTCTTTCTGGCTTTATCGTGTATCGAGCA
TGGGTTGGTGTGACTGACAGGGAGGAAGAAGGAAAGTGGACCTGGGTCGATGGAACGCCAGTAAACACTG
AACGAGAGATGTGGTTACCGGGGCAGCCTGACGATGCGTTTGGAAGGGAAGACTGCGGTGAAGTGATGGG
CCAAACACAATTATACGGATGAAAGACATCAACTGTACCACAGAATCCATGGATATGGACAAGTGCCGGA
AACTTTGTCGTT
>fANZG006 Putative Fugu CTLD-containing protein (predicted) [ANUFRUT00000000137]
AACTGGAGGAGTTGGGAAGGGAGCCGCAAGAAATGCAACGAGATGACGGCAGATCTGGTGATGATTGAAA
GCCTGGAGGAGCAGGAATTCATCAATAACTACACAAAGGGATATAATGATGACGCTCACGGCTACTGGAT
CGGGCTGAGCAACAATAACATAAACGGAACGTGGATGTGGATCAACGGTAGCAATTTCACTGTGGAGTAC
TGGCAGACACAACAACCTGGCTATAAAGTTTCCTGTGCACTAACTCTGCCAAAAGCAAAGCCCTTGGCCA
ACTGGGGGAAAGCAGCCTGTGACATGAGGAACCGCTGGATTTGTAAAAAA
>fANZG007 Putative Fugu CTLD-containing protein (predicted) [ANUFRUT00000000085]
ATGTCACGTGTTTTCCAGCGGGTTTTCTTTCAAAAAAGGGGGGTGCGCTGGACCGTCATCCTGCTGGCGA
CCCTCAGCATTCTGTCTCGTGCTGAAGATGTAACCAAGGTCAATGTTACCTGCCCGGCACACCAGAAGTC
ACATGGAGGCTCGTGTTACGAGGTTGTGGTTCTCCGGCACACCTTTCCCGGTGCCCGGTATTGGTGTGAG
CAGCGCGGTGGGCACCTCGCTTTCATCCTCGATGAAGAAATGCAGGATTTCCTTGAGAGGCACTTAGACC
CCGACGAGGACTTTTGGTTCGGTGCAGCGTCCTCTGCTGCAAAATCTTCACAAGGTTCTCCTGGTGACGG
TCATCTCTTCTGGCTGGACGGTTCTCCTGTAACCTTTTCAGTTTGGGCGAGGAGCCCCCAGCTGGGATCA
TCCTGTGGTCACATACTGGGAGGCTCGGGGTTCCAGTGGGAAGCAGCAAGTGACTGCAATAAAAAACTGC
CATTTATCTGCCAGTTC
>fEMBPL Putative Fugu EMBP-like protein [ANUFRUT00000000023]
ATGAAGACCTTGACATTGCTCGCTCTGAGTCTTGCAGTGGCTCTGGGAATGTCGCCAGGTAAAGATGAGG
TCCCCGGGCCAATGGTAGAAGACGGCCCTCCTGCCGAGGGCCCCGTGGAGGAGGCTGATCCAGCGCCGGA
GGACCAGCAGGAAATCCAGAGTACGGTATTCTGCCAAAAACTCTCTGCTGGCGGTCACCTGGCTTCCATC
ACAAGCCAGCACCTGCACAGAGAGGTGATGCGCCTGATTCTGCGCGCCAACGGGGCCCCGACGCACGTCT
GGGTGGGAGGACTCCGATATTTGACGACCGGCCGCTTTGTCTGGCTGGATGGTTCCTCCTGGATCTACGC
TGACTGGCGCCCAGGGAAGCCCAGACCCACGTCAAATGTCGACAACTGTGTGGAACTGCTCGCAAATGGA
AAGTTTAACGACCTAAGGTGTAGTGAAACCGAGGCCTTCATCTGCTCCCACCCAG
>fANZG010 Putative Fugu CTLD-containing protein (predicted) [ANUFRUT00000000065]
ATGTGGCACAGTGAGCTGTGTTCAAATAAAAAATACTTCTATTGCTCACTTCTTAATGGGATTCAATATA
TTGAAATGGCCAGTAGCTGGGACAATGCTTCAAATTTCTGTCAAGATTTGTCTGGCCAACTAGTCAACAT
GCACGATATTACTGCATATAGCTTAAACAAGACCGGCTGGATTGGAGCGCATCAAATAAATTACATCTGG
AGCTGGGTCGGCAATTTTACCCCCGCCCTCACCAAATGGGCACCAAATGAGCCACAATCTCAAAACTGCG
TTGCTTTTAACGCGTCCACTCAAAAGTCCCTCNGAGCTTTTTGCNCAGAGAAGCTGCATCCTTTCTGCCA
GAATGANAATCTGCTCGTGGTGAAGGAGAATAAAACANGGGNGGAAGCTCTGAACCACTGCTTACAGCTC
AATGCCTGTGAGAACTATTCATCTTGCAACTACACCTACAACCTCCTGAGCTTGAAGGAGGG
>fANZG011 Putative Fugu CTLD-containing protein (predicted) [ANUFRUT00000000141]
GTGGCAGGGGGATGGCGAGAGTCTTTTCAGTACTGCCAAAATCAGCAACTGGAGCTGGTAAGCTTTTCCA
GGAGAGGACACATGACACAGGTCTACAACAAAATCCTCCTGGGCAAACAGGCAGGCCCGATGGACCTGTG
GATAGGGATGCGTAGGAGCGCTTGCAGTGGACAGTGGTACTGGCTGAGCAATGAACCAGTGACTGAAACC
AACTGGGCAGAGGGTGAGCCTGGCACAGTTAACGATGCTCAGTGTGTCATCATGACCCTGAAGAGTTCCA
ACTTTATTTGGAAAGATGAGAACTGCTGCAGGAATGCCCACCCTGTCTGCTACAAG
>fCFN3 Putative Fugu protein with CTLD and FN3 domains [ANUFRUT00000000131]
GGAACACTGGTGAGCGCTGCCGCTCAGACTCGACAGTACCTTTTTGTCAGCACTGAGCTGATCTGGACCG
AAGCCCAGACGTTCTGTAGAAACAACTTCACCGACCTGGCAACAATAGAAAACACAGCCGACGTCGGTGC
CGTTCTCAACACCACAGCGCATAATGGCAAAGCTTGGATAGGTCTACACGACGAGTTGATAAACAGCTGG
AGTTGGTCCCTGGAGAACAGCAACTTCTATGGCGCTGGAGAAGCAAACTTCAGAAACTGGAATATTTCAG
AGCCCGACAATTTTAATGGCCAGGAGTATTGCGTGGCGCTGTTTGGCGGAAGTCCAAACTTTGGCACTTG
GGGAGATGTCAACTGCACTGTCCGCTACCGTTTTATCTGTTACCGCGGTTTACATAATGTAACCCCGTCC
TTCATCAAAATATATCAATACCTTAGTTGGTATGATGCTCAGACATACTGCAGGGAGAACTATGATGACC
TGGCAAGCATACGGAATCATACAGAAAATGCAGTCATTACATCCCTGGCGGGTGCTGACATTGTGTGGAT
CGGGCTGCACCGGGACAAACAGTGGTCAGACGGCAGCCCCTCAAAGTTTCGCTACTGGGCCCCTGGACAG
CCAGACTCTGGTGACGAGGAGTGTGTGACAACGGCCTTCAATAACTCAGGCCTGTGGTCTGACGATAACT
GCTCGCTCAGTTTTCCTTTCATCTGTTACAAAACAATTCTGCCAAATGCAGCAAACCTGAAATTAGTCCA
AAGAAATGAGACGGCTCTAACTCTACAATGGGATCGAGTGAAATTTAACGTCAGCTTCATTCTGCAGTCT
GGCAGTAGAAAGATGACCATCCTGGTCCCATATGGAAATGGACCCATATCCTACACGGTCTCGTCTCTGA
CTCCCGGAACTCAATACACCTTCATTCTCTTCTCTGTTCTTGACAATATCACAAGCAGTGGAGTAAACAT
TACTGCAGTAACTGCTCCCCTGAACACAGACAGCTTCAGTCTAACTGGACAAAATGAGACCAGCATCAGT
CTGCAGTGGAATAAAGTCAACAACCACAGTTTTCATCTGTACTTTTATGCTGCACTTTATGGTGCACATA
TAACCGTTCTTCAACCTGATGGACCTGGACCAGTGAATTACACAGTCTCTGGTCTCATTGCTGGAACTGA
GTACACATTCACGCTCGTCACTGTGTTTAACGGGGTCACCAGCAGAGGAGCCACTTTGAGAGCAAGCACA
GCTCCAGCAAACACAGACAGCTTCAGTCTAACTGGACAAAATGAGACCAGCATCAGTCTGCAGTGGAATA
AAGTCAACAACCACAGTTTTATTCTGCAGTTTAATGGTACACAGATAAAGGTTCTTCCACCTGATGGACC
TGGACCAGTGAATTACACAGTCTCTGGTCTCAGAGCTGGAACTGAGTACATATTCATGCTCTTCACTGAG
GTTAATGGGGTCAACAGCACAGGGGTCAATCTGACTGCTGTCACAG
>fDEC205-FUSE Large Fugu protein similar to DEC205 fused to another CTLD-containing gene (predicted) [ANUFRUT00000000145]
CAGTGCCAGTGCCAGGCAGGCTGGAGGCAATATGAGGACAGATGTTACTTATTTTCCAATGATACAAAGA
CGTGGTTGGAGGCAAACGCCTTCTGTCTGGAGCAAAACAGCAACCTGATGAGCATTCAGGACATCCACGA
AAGGCTGTGGTTGAGGACACAAATCGGTGCAGATATTTTCTGGATCGGCCTGAATGATCAAGTGGTGGAG
GGCACCTGGGAGTGGAGCGACGGCACCACCTACATAGAATATCTGTCTTTCTGGATGCAGGGCCAGCCTG
ATAACTGGGGCGGCGCAGAGGACTGTGTTCAGGTGGTGGGATACAGCAACGGGCACTGGAACGACGAAAA
CTGCAACGTTAAGAGGAAATATATCTGCAAGCACATCAACCCCAATCCTGGGCCGCAGTGCGACCTGACG
GGCGGCTGGAGACAGTACGGCTCCAACTGCTACAAACTAAAGGCAGACACCAGGAAGAGCTGGTCGGAGG
CCAGGTACGACTGCGTGCAGGAAGGGGGGGACCTGGTGTCTGTCTTGTCCCCACACGAGGAGCAGTACAT
CACCTCCATTCTGGACCCGTCCTACTTTGACATCTGGATTGGCTTTTCCACACTGAAATGCAGCAAGATT
TCATGTCAAGTCCAAGCAGGGAACACACAGTTCGCCTGGTCCGACGCCCAATCGTCCCCTCATTCCAACT
GGGCAGCCAACGAGCCGACAGTTGACGCGCAGGCCGGCTCGTGTGCTGCCATCATCAAAGACGAAACTGA
TGAATTTGGGAAATGGAGGAGCCACGTGTGCAGATACGAGCGCCCGTACATGTGCAAGCGGCCTCTCAAC
ACCATCTGTCCTGCCGGCTGGGCGAGTTTCTCCGGCAGTTGTTACTGGCTGGTGAGTAACACCAACCTGT
TGACCACCTGGCACGAGGCCCACACCAAATGCTCCGACATGGGGGCTCACCTTCTGATCCTTAACAGCCA
AGAAGAACAGTTCTTCATCAACGGGAAACTCCCGGACTTCCACCAGGTGGACATTCCTGACATTTGGATC
GGTTTATCAGACATGGACCAAGACGGTCACTTCAGGTGGGTGGATAAGACCGAAGTTAAGTTTTCCAACT
ACGGTCCCGGCTGGCCCCGAAACACTGCCAACATCTGGGACTGTGGGCAGATTTTCACAGGAAATTACGA
CGGCTTGTGGGAAACGACCAACTGCTTCAAGAGCCTGGGTTACATCTGCGAGCTGACGGGGGGGCAGAAC
CCCAAGCCGACTACCACGCCTGATTCCCACTGCGACCTGGGATATCTGTTATACGGCGACTTCTGCTATA
AGTTTGTGACTGAGTCGGTGAGCAACTGGAATGATGCTGAAACCCAGTGCCAAAGAGATCAAGCTCATCT
GGCCAGCTTCCACTCACAGGAGGAACTGAGCTTCATAACTGCTCACATGCCGGCAGCTGCCTGGATAGGC
CTGAATGACATCAGTAATGAAAATCATTTTGTCTACACGGACGGGACCCCCGCAGACTTCGTCCCATGGG
CGCCCAACCAGCCGGACAACTGGCAGGACAACGAAGACTGCGTACAACTGCGAGGGATGAACCACCACGA
ACCCGGGAAGCTCAACGATGACTTTTGCACGTCTACAAAGGAATTTATCTGCAAAAAAGGATGGAACACC
AAATGCGGCTTTTGGACATCTGACCCGTATAACGACTACTGCTACCTGTTCAACTACCTGTCCATGAGGA
CGTGGGCAGAGGCCCGAGCTGACTGCGTCAACCAGGGAGGAGACCTCATCAGTATCACAGATCCATTTGA
GCAGGCCTTCATCCAGGGTGTGATCCAGCATAGTCCCACCGGTATCTCTCTGTGGATGGGCGGTCATGAC
TCCATCACCGAAGGCGGCTGGGAGTGGATGGATGGTTCTCCTTTCAGATACATTCGCTGGAGTGCCGGTA
ACCCAGATGATTTATACGGTGAAGACTGCTTGTCTATGTATATTAACGACGGCTACTGGAATGACGACAT
CTGCGAGTACAAGAGAGGATACATCTGCAAACGAAGAGGGAACACACCAGAACCTCCACCCCCCCACGAA
GGTTTCTATACGGCGGTGGTGTGTCAGGACACATCCGCCGTCCTCCACTGTCCCGAGGGAAGCGTCATTA
ACATCCAGTCGGCTTTCTACGGCCGTAGGAATGCAGACATCTGTCCGCAGCTGGAAGGATCAGAAGGGAA
CTGCACGGTGGAAGGCGTCCTTCCTGGCTACAGGAAGATGTGTGACAACCGTCCGTTCTGCTTCGCGTAC
GCCCACGTGGAGACCGACCAGTGTCCCAATGTCTCCAAATATCTTGAGATCATCTACAGCTGTGAGCAAA
AAGTGTGTCTGCACGGCCTGGGCGTAGAGGACGGGAACATTACCGACTCTCAGCTCTCCGCCTCCTCCTC
CATCGGCGGCAACACTCCGGATAAAGCTCGGCTGAATGGAAATTCCTGCTGGATGCCTTCAGGAACCATC
ACTTCAAGCTGGATCCAGGTCAATCTGAACCAGATTAGGAAAGTAACGGGAATAGTTATCCAGGGCTGTC
CTCAAAGTGACCACTGGATCACCAAGTTTAAACTCAAGTACAGTATGGACGGAGCGTCCTGGAACGACTA
CACAGCCGATGGCACGTTTTTCCCAGGCTCCACGGACAGAAACACTCCCGATACTCAGCTGCTGGGCACA
CCAGTGTCGGCCCAGTACATCCGCATCCTCCCATTGGAGTTCAGCGGTCAAGCGGGCCTTCGCTTTGACG
TCTTGGGGTGCACACCAGACTATGCCGTCACGTGCGACACCAAACCCAACTTCAACTCTGCCACCGATAA
AATGACGTCAGTGAAACTTGTATATTCTACCTTCCTTTCAGCTGTGGGGTGTTTTTGTAACCTGGTCTTT
GCTTTCCTGCCACTTTTCAGGGTCCACTGCCCTGCGAAATGTGCCCACTCCGACTACACTGTCTACGGCA
CTACGGAATACCGCGGGGACTCAAACATCTGCGCAGCTGCCATCCACGCTGGCGTGGCGCTGAATGACCT
GGGTGGCGACTGTACTCTGTTGAAAACAGCAGGAAAGGACTTCTACGCCGGCTCCACCAGGAACGGCATC
ACTTCCCGACAGTACGATGGGAACTACGGCGTGTCGTACACCTTTGCCGACGGGGAGCTTAGGTGTTCAG
GGCCCGACTGGCACGAGTTTGGGGACTTCTGCTACAAACCTTTTGAGGAGAAAAAGACGTGGCATTACGC
TCGGGAATCCTGCCGGAGCCTGGGGGCCGACCTGGTGTCCATCGTGTCGATGACGGAGCAAAGCTGGCTG
GAGAGCTACATGTACATGGCCACCAGTGATATGTGGACCGGTATGAATGACCTGGCTGTGCCTGGATTCT
TTACCTGGTCCAACGGGCACATGGTGACCTTCACTTATTGGGACCTGGGGGAACCGACCAACCACGATGG
GTTCAATGAGGACTGTGTGAAGATGTCCTACCAGACTGGCCGATGGAACGACGTCTATTGTACGGAACTT
AATACCTTCGTGTGCAAAATGCCCAAAGCGCACTACCCACTGCCCTCCGTGCAGCCCACCGTGTATGGAT
GCCCCCAGGGCTGGGACGCATACGAATACTCCTGTTACTGGATGGAGGAGACGGCCAGGAGCTGGTCAGA
TGCCAAAGACTTCTGTAAAGGGCAGGACAGCGTCTTGGTGCACGTCGGAGACCTGTATGAGCAGGCGCAT
TTCACGGTGGCGCTGTCGGGAAAGACTGGTTTCTGGTGGATCGGCCTGCGTGCCCATGGAGGCCCGACCG
GAGGTGTGGACTATGTCTGGGACAACGGCTTACCGCTCACTTACACACACTGGGACAAAGAGCAGCCAGA
TAGTGGAGATGGATCCTGCGTGGCCATGGCAGCCGACAAGATTGGTGCTTTCTGGGACGACAAGCAGTGC
TCAGAGAAATTCTTCTTCTTCTGTGAGAAATCCAGGCCAGACATCACCCCACCCACCAAAGCCCCGACTC
CTCCTCCATCACAAGGCTGCGCAGATGGCTGGACGGCCCAGCCGCACTTCAGAAACTGCTACAAACTCTT
CCACAACGTGGACTGGTCCCAGAAGAAGAGCTGGGGAGCAGCTCATGAGGACTGCGTAGCCAGAGGAGCG
AATCTGGTCAGCATCCACAACCAAGAAGAGGAGGAATTCTTGTCCCAGTACAGCAAAGCCAGCAGCAAGT
GGATCGGCCTCAAGAGCAATCCCACGGAGGGAGGATACACCTGGAGCGATGGCACACCTCTGTCTCACAC
CAACTGGGGCCCCGGGGAACCCAACAACCACGATGGCAGGGAGGACTGCGTGGAGATGGTGACCAACGGC
AACGGTTCCTATTCCTCCTGGAATGATCTCAACTGTGACGCCCACCAGGACTGGATATGCATGATCGCCA
AAGGAGAGAATCCGGTCCTGCCACCAGAGCCTCCATCACCTGTCCCAGCCCCTGAATGTGGCAGTAATTC
CGGCTGGAGGAAGAAAAACGGCATCTGCTACTACTACAATGACACGGACGCCGTCGACTTCCCCACAGCT
TTGAGACGCTGTCGTGACGAAAGAGCCCTCCTCGCCTCCATCCACGACAAAGATGAACAGGCCTATATTA
ACAGCATGGTGGGGACAGGCAAGGTCACATCAGCCTGGATTGGAATGATAATGGCTGGAGTCGCAAATGG
ACAATACAAGTGGGTGGACGGGTCCGCCGTGTCCTACACTCACTGGGGTAACGGAGAGCCCAACAATGCT
AATGGGGAGGAACAGTGCGTCCAGATGAATAGGCATCAAGGTGTATGGAACGACGCCAACTGTGGCAGAA
CGGCAGGATACGTCTGTAAGAAGCACCCCGGGGACATCCACACCCACCCTCCACCCACACAGCCCTGGGA
GGGAAACTGTCCCGAAGGTTGGATGCGTTTCAAGAACAAGTGCTTCCTGTTCAAAGGGAAGAAAGACGAT
ATAAAAGCCAACTGGACTTATGCGCGGAGTTGGTGCAGAGAGCAGGGAGGAGACCTGGCTGTTATTGACA
ACCAGTATGAGAACAATTTTGTGTCAAGTTACCTGAGGGACCTGATGCTCCCCACGTGGATTGGCCTGTC
CGACCTCTTGGCAGAGAATCAGTATGCCTGGAGCGATGGGGTGAGCCCGGTGCTCTACACCAACTGGAAC
GACAAGGAGCCCAACAACGCAGAGGGAACGGAGCACTGCGTGGCCATGGCTCACAACCACCTGGTGACTG
GGAAGTGGAACGATGACGCCTGTCACAAAGCCCACAGCTTCGTCTGCTCCAGGATAAAATCCAGCAGCAT
CGCGCCCCCACCTCCAACCAAGAGCCCCTGTCCCGATGGTTACATCTCCTGGTACCACAACTGCTACAAG
CTGGTGGAGCAGCCAGCGACTTGGGATGCAGCTCAGGCGGCCTGCGTGCAGGAAGGAGGCAACTTGGCTA
GCATCGACATGAGCTATGACCAGGCCTTTTTGGCAGGAGCGGTTCTGAATGGCATGGACTCCTGGATTGG
ACTCAGACGGAAGGATGATGGTTCCTACACATGGACGGATGGCTGGCCAGTTTTCTTCACCCAGTGGGGG
CCAGGAGAGCCCTCTAACATTAATGATGAAGGCTGCGTAGCCATACATGGTGGAAGGGTGTTCCACGGGA
CCTGGAACGACACAAAGTGCGACTTGGCCAAACCCTACATCTGTAAGATCAGCTCAGAGAGTCCACCGCC
AACACCTGTGCCAGGTAACGGGATGTGTCTGCCGTTCTGGTACCCCTACGGCCGTTACTGTTACCACGTG
TACAACGGTCAGCAAGGCTTCTCTTGGCCGGAGTCGCGCCATTACTGTCAGTCGATCCGGGGAGATCTGG
CATCTCTCCACAGCAGGGCGGAGGTGGAGTTCGTCAGGAACCTCAACTACACCAAATATCACAACATTTG
GATCGGCCTCACCAGGGACAGCAACTGTGAGCACCGCCGGATCCATTTCAGTGTCACCTACGCCTGTTTT
GCAGTTGGCTGGGCCTGGACGGACAAGACGTCTCTGGGCTTCCTAAATTGGGCACACGGAGAGCCCAATG
CAGCCTTCCACCCCGGGAACGCCGCTGATGAGAACTGCGTGGAGATGTACCCGGACGGACTCTGGAACGA
CAACAACTGCCTGCAGAAGAGAGGCTTCGTGTGCCGACACCACCAGTGTAAGGATCAATTTGCTTATTTC
AGCGATTTTGTGTCAAGCTACCTGAGGGACCTGATGCTCCCCACGTGGATTGGCCTGTCCGACCTCTTGG
CAGAGAATCAGTATGCCTGGAGCGATGGGGTGAGCCCGGTGCTCTACACCAACTGGAACGACAAGGAGCC
CAACAACGCAGAGGGAACGGAGCACTGCGTGGCCATGGCTCACAACCACCTGGTGACTGGGAAGTGGAAC
GATGACGCCTGTCACAAAGCCCACAGCTTCGTCTGCTCCAGGATAAAATCCAGCAGCATCGCGCCCCCAC
CTCCAACCAAGAGCCCCTGTCCCGATGGTTACATCTCCTGGTACCACAACTGCTACAAGCTGGTGGAGCA
GCCAGCGACTTGGGATGCAGCTCAGGCGGCCTGCGTGCAGGAAGGAGGCAACTTGGCTAGCATCGACATG
AGCTATGACCAGGCCTTTTTGGCAGGAGCGGTTCTGAATGGCATGGACTCCTGGATTGGACTCAGACGGA
AGGATGATGGTTCCTACACATGGACGGATGGCTGGCCAGTTTTCTTCACCCAGTGGGGGCCAGGAGAGCC
CTCTAACATTAATGATGAAGGCTGCGTAGCCATACATGGTGGAAGGGTGTTCCACGGGACCTGGAACGAC
ACAAAGTGCGACTTGGCCAAACCCTACATCTGTAAGATCAGCTCAGAGAGTCCACCGCCAACACCTGCGC
CAGGTAACGGGATGTGTCTGCCGTTCTGGTACCCCTACGGCCGTTACTGTTACCACGTGTACAACGGTCA
GCAAGGCTTCTCTTGGCCGGAGTCGCGCCATTACTGTCAGTCGATCCGGGGAGATCTGGCATCTCTCCAC
AGCAGGGCGGAGGTGGAGTTCGTCAGGAACCTCAACTACACCAAATATCACAACATTTGGATCGGCCTCA
CCAGGGACAGCAACTGTGAGCACCGCCGGATCCATTTCAGTGTCACCTACGCCTGTTTTGCAGTTGGCTG
GGCCTGGACGGACAAGACGTCTCTGGGCTTCCTAAATTGGGCACACGGAGAGCCCAATGCAGCCTTCCAC
CCCGGGAACGCCGCTGATGAGAACTGCGTGGAGATGTACCCGGACGGACTCTGGAACGACAACAACTGCC
TGCAGAAGAGAGGCTTCGTGTGCCGACACCACCAGTACCACACGACAGATGACAACGGGAATCCGGTTTT
TCCCACCCCCGGTCCTGGTGGCCCCAACAACGGGGGGGTGATCGCCGGCGCCATCATCGCAGCCGTACTG
GTTTTTACCCTAGTCGCTGGGCTGTTGTACTACCTCTTGGGAGTCCGGGGATATAAGCTGAGTGGCCTGA
GCCTGCCAACAAGAGCAGCCAATCGTGTCGATGTGCCTGCGTTCACCAACCCCAACTTTGGAGGAGAATC
AGACACATAA
>fPTP-GMC1 Putative Fugu homologue of the PTP-GMC1 with a CTLD domain (predicted) [ANUFRUT00000000165]
ATGACTACATCGCAGGCTACTTCCAAGGAGACTACAGTGATGACAGACAGAACAACGCTGACAGACAGGG
TGACTATTCGGACAATGACGACGCAAACTCCTACATCCAGGGCAGACACCACTGAGCTGGTAACCACAGA
AATAATCACAAGCCCTGACACCTCTCCTACAACAGAAGAAGTATCAACCACACATCCTTTTCTCCTACCC
ACAACACCCTGCACACCTCCATACTCATACCGTATTGACGAGTGTGCTGAGCTGATCTGTTTCAATGGCG
AGTTGCTTCTTCACAACTCTTCTGTGCACTGCCGCTACAACACCACACAGCCTCAGTGCAGTCTGCTGGG
CCTGCCCGTCCTCATCAACACTGACCCCTGCTGTCCTCAGTGGCAGTGCCCCTGCCGCTGCACTGTCATG
TCTGACCTCCGTGTTATCACGTTTGATGGCAACAATGTAGCTCTGTATGATAATGGCTCCTATATCCTGG
TTAACCTGCCCACAGAGACTATTATTGGCACCGTGGAGAAATGCCCTACCAGTCAGGTGACTGTAAACTA
CAGAACCCCAAGGCTCCCGTTCTCTCATCACTCTCTGTATGTGGAGGACACCGGCAGCATGTACTTGATC
CAAACCCCCGGTGGAGTCAGCATGCAGTGGTATCACAGCACAGGCATCATGGTGTTGCAGTACATCACCA
CCTACAACGCCTCGGTTCCCACTCAAGGCTTGTGTGGTTGCTGTGATGGGAACCCAGAGGATGACCTAAG
GCTGCCTAATGGTACTGTGGTCAGGGAGCTGGGAGACATGATGCTCTTCCTTCATGCCTGGAGAGTGCCC
ACCACAGATGAAAGCGAACACATGCGCAGGATTGGAGACAACTGCACCACCGGGGACTGCTCCACTTGTC
TCTCGATGCTCTACCAGAGAGCTTTCGTGCCATGTCACAGCAAGGTTCCTCCAGAACACTTCTGTGACAT
TATGTGGGCGGGTGACCTACACTACAAGGATCACCAGTGCGACTTTCTGGCAGCATATGTGGCAGTCTGC
TACACACATCAAGTCTGCATCAGCTGGAGACGGCACAATTTTTGCCCGTTGCGGTGTCCCCCCGGTAAGG
AGTATCAACCTTGTGTGAGCACCTGCACCAGCCGCACCTGTCTGAACAGAGAATACTATGAAGAGAGCAC
CTGCTCCTTCATCAGAGAAGAGTGCGTGTGCCGCAGTGGAACCATATTGCACCGAGCTGACTCCCCGTAC
TGTGTCACTGAAGATCGCTGTGTATGCACGGATAATGAAGGCAATCCTCGTGCCCCGGGCGAGGTGTGGA
ACGGTTCTGCTCGCAGCTGCTGTCTGTACAAGTGCCTGGAGAATGGCTCCGTGGTGGCCGTGGAGCCCGA
CTGCAGCTCCGTCCCCTCTCTGCTGTGTGAGAGAGAGGGAGAGTACGTACTGGATGTGGTGGAGGAAGGA
GCCTGCTGCCCAAAGAAGATCTGTGACTGCAACATGACTATCTGTGACAGCGAAGTGCCCTCATGTGATA
CTGGGAACAGACTAGTAATTGGATACAGCACTCTGTCCTGCTGCCCGGAGTACAGATGTGAGTGTGACCC
CACGGCATGCCCTCCCATGTCTGCTCCCAGCTGCAGGGACGATCAGTTCCTTGTGGAGGTGAGAGGAGAA
AAGCCCTGCTGCTTCACTTACCTGTGTGAGAAAGCAGAGGTATGTCTGTTCCAAGGGGTGACGGTGCTGG
GTCCAGGCCAATCCCTGGTTCAGTACCTAGAAGGAGAACTGTGTTACACCGTCCACTGCCTGCATCACAG
GGACCCAGAATCGGGCTTCAACGCCATGGATGTTTCCTTTGTCAACTGCTCCCAAAAATGTGGCACGCAC
CAGGTGTACGAGCCGTCCACAGACCCTCAGAACGGTGGTGTAGTTCAGAGTTACGTGGATGGTTGCTGCA
AGACATGCAAAGAGGACGGTAAAACGTGCAAACGCGTGGCCATTCGCACGACCATTCGAAAAGATGACTG
CAGGAGCAACGCGCCGGTGTTCCTGCTGACCTGTGAAAAACCTTTAAATCCTGTTGAAGTGGAATTGCTT
TTTTCCCCATTTAAGGGTCCACATGCTGACAGAGTCACCTGCAGGGCTACAAGCAACCATCAGGTGTACT
CAGAGGCCCCTGATCACTCAGCCTCCGCTAACTGTCAAGTGTCCCTGCGATTAGTTGAGGATCCAACAGG
ATATAACATCACTCTGACAGGTGACAGCGGTGACGCCGTGGAGACAAAGACTTTCCACTTCACTCCCGTC
TCCTTGTCGTCTATTCGTGTGCACAGCACGACGACGAGCGTTGCGTTGTCATGGGAGCTTGATGGGCAGC
GGAGTCTATCCGCGCTGAGTTTATACAACGCTCACACACAAGCTGTCACACGCGTCATGGACATCGGCTC
ATCGGAGGTCAAGTCCCAGTACACGGTGAGAGGCCTCCACCCCGGCACGCACTTCAGGCTCAAAGCTGTG
GTGACAACATTCTTCAAAGACCTGAGTATATCTGTAAAGCAGAGTCTCTACATTGGTGCAGAAACAGCTC
GGTGCCCACATAACTGGCTGGCCAATGGGAGAAGCTGTTACACCGTCAGGAGGGCTGGTTTGACCTGGAG
GGAAGCCCAACGCAGCTGTGGAGACCTGGCAGCCGGAAGTCACCTGGCTGATCTGAAGATGCTGGAAGAG
CTGCTCTTCATATCCTCTCACATGCTGAGGCATAACAACCTTCTGATGCTGTGGACTGGACTCAGTGACC
AGCAGGTCGCGGAACAACAGGTAGAGCTTTGTTGGAGCGACCTCTTGGCCTTGATCTCCCTCAATATTTC
ATCTTTTGAAGTATTCCTCCAGTATCGGGAGGAGACAAATGGCGAACTCTTTCGCGGTGAACGCATAGAG
GGGAGATTAGCTTATCGAACAGAAAGCCGGAGCGTTGCCAAGAAAGTTGTTGAGGTTCCCATTTCGCTGT
CCTCCAGAGGGGTAACTGTGGCAGGACCTCCTTCTCCTCAAAATATCACTGTCAGTGCTGTAACTACTGA
TCAGATCCAAGTCCACTGGACACTTCCAGTCGCTCTTTTTGATGTTGGATGGACATTTCTTGTACGCTAT
ATGGACATGTCCAATGACCAAAACAGGACTGTTGGAATGTCTAAAATCTCCAGGATATCTGAGACCAATC
CGCTGCGCTCATACACTGCTGCGATTGGCGGGCTGGAGTCTCACAGGAAGTACAGGATTGAGGTCTCCAC
AGTCACCAAACATGGGATAGAGAGCTGTGAGCAGGCGGCTGTGGTTGTGCAGACTGATCCGCTGCCCATT
CAAGTAGCCGTACCTCTGTCGGTGGGGACAAATTCTGCACAGCTGCACGTCCAGCGTCCCCAGCTCAGTG
TGATTGATGGGGTCAAAGTCTGCATGTGTCCCGTAGCGTGCGATAAGGTGTGCAAGGGATCATGTGGCTA
CCTGTGTGACTGGTACCCCCTTCCCGCTGGTGTCCATGTCTTAACCCTCCAAAATCTCAGTCCGGGGTCA
GAATACCAGCTTGGGGTGTACAGCACCAGCCACCAGCAGACTGGTCCACCATACTACACCACGCGCATTA
AAACAGGTCTGGCTCCTCCTAACCAGGTCAGAGAAGGTGTGGTCACGGACTCATCCATAGAGCTGCTTTG
GGATCCAGCACAAGGAGATTCTCATGGTTATGAAGTCATGTGCCTCAACTGTGAGCAGCCACACAGGGTG
CAGAAGGTGTCCAGTCAGAATGCAGTGTTTTCTAGTCTGATCCCAGGGACACGCTTCCATTTTGTAGTAC
GAACAGAGAAGGAGTCCTTCACAGACAGTTACCCAGTAACCATTAACATCACCGCCGTTCCAGAGGTGCC
GCAGGAAGTGGTTCTTTCAGGGCAGGTCGTCACATCTGTGTTTGTCACCTGGAGACCGCCACCAGGAGGA
GTGAAGGGGTACAAGATTGTTTTCGGTCTGCTCTCTGCGGACCGGAGACTGTGGGTCGAGCAGCTTGTCC
AGGGTACAAGTTATGAGATCACGGATTTGATCCCGGGGTCAGACTACTGTGTCAGCATTCAGAGTGTGCT
GGGATTAGACGCAAGTCGGGCAATACACAGAGAGTTCAGCACAAGTGAGAGACGCTTTGATGAAAAAATG
GTTGAGGCAAAAATCTTTTTGTATCTGAAGGCTGCCTGTAATCTTGTTGCAGAGCCATCAGGATTATGCC
CCCTACGCTTGGCAGACGTGACCTCTTCATCATTCTCCGTTTCCTGGGACAGTGCTTATGGAGAGTTTGA
CTTCCACAGAGTCACTGTAACAAACACCTCAGTTACCAACACACTCGTCATACCAAAGAAAGAGCGAGTT
GCCGTGGTGACTGGACTGGTAGAAGGCTGCACCTATAACGTGAGCGTTGAGAGAGTGAGAGGAGGGACAG
CTGGAAGTGCTGCCTCTCTAAGGTTCAGCACAGTGCCAGCCAGCGTGCAAGGCATGCATATTTTGAATGT
GTCAGCACGTGCATTCTCACTGCGATGGGAACAGGCAAAGGGATGTGTGGATCACTACTGGGTAAACCTG
CAGCCAAACAAAGGAAAAGTAATAGTGCATCCTGCACACGACGGATATATTCAGGCCGATGTCGTGAATG
TCAGTCCAGGTACACAGTACGCAGTGACGGTTGGCGCCGCCTCTGCCTCGTCCTCCAACATCAGTCCTGG
AGTCAGTCGCATGATCAATACTAATGAGAGTGTACCTGATGCACCTTCAGCCCTTGAAGGAGAAGCGGTG
GGCTCCAATGGTATTCTGCTGTCCTGGACCATGCCACCTGATTCCAACAATGTTGACGGCTATGTCATCA
GTGTAGTGCAGGACTTACAAGCTGAAGCCGAGGATTCTGTATCAATCCGTGTGAGTTGGAGAAGTCCCGC
CAAGCCCAATGGCCTGATCACCCGGTACAGAGTCCAGGTTCTGGTCGATGATGTCCTGCTGCAGGACATC
ACCCTCACTGCAGACGTGAACACAACCAGTTTGAATGAAGATGAGATGATCCCTGCTGGCGTTCATAACA
GACGTAAGAGAACTGCTGAGCTCAGCCTGGTGACATCACCTCTGACCTTCACGGCCACTCGTTCTGATCT
TGGAGGTGTCACAGTGAGAGAGGAGGTGTTGGATGTGTTGGCCGAGACGCTGTCCTATCTGGTGTCAGAG
CTGAATCCCTTCACCGAGTACACGTTCAGGGTGACTGCTTCCACGGTCGTGGGAGAAGGTCCAGCCAAAG
ATATCACTGAGAAGACGAGAGAGCAGGTTCCTAGCTCAGTGCTGGATGTTTCCTATCAAAACATCAGCTC
CACCTCCATCCTCGTCGCCTGGGTCCCCCCGCTCTATCCTAATGGACGGATCACCCATTACACCGTCTAC
GGTCTCAATCTGAAAAGTAATCAGGCCTTGAAGTGGATGACAAACTCAACCAGCATACTGATCACAGGTC
AAGTAATCGTGTTTGCTGCACAGGTGATTCCCTGCGAATTCAAGCCAGTTAAATGTGGTGTGCACTCTTT
TATAGATCTGGACAAATACACAGGCTACAAGTTACGTGTAGCTGCTTCGACAGCAGTGGGAGAGAGCTCT
CTGTCTGAGGAGGATGATATCTTCGTCTTCACATTAGAGGATGAGCCTGACTCACCACCTGAGGACCTCA
CTGTGGAGGACATCAGCCCCTTTACCGCTACATTGTCTTGGTCTCCGCCAGAGAAAGCCAATGGGGTGAT
CCAACATTACGAGGTCCTGTATGAGAACGAGTCCTTCTCAGCGATGGCAAACACCTCATCTAACAGAATA
ACTCTCACCAACTTGAGGCCATTCTCCTATTACAATGTCTCAGTGAGGGTGTTCACGCGGTATGGCCATG
GCAACCAAACGTCTGACACATTATACCTGCTTTCTGGAGAGGGCGGCAGTCCTCCGTATGACCTGAAGTT
TGAGTCTGTCAGTCCCAGCGAGGTGAATGTGACCTGGGAGCCTCCTTTGTTTCCTAATGGGATCATCTCT
CACTACAGCCTGGAGCTTTGGAATTCCAGCCACTACCTGAATCTTACATCTCAAACAAACTACATCCACA
TCACACATCTGAGGAAGTACGCGCACTACCGTGTCGCAGTGCAAGCTCACACACGCGTTGGCCCTGGAAA
CTACAGCAGCGAGCCACTCAACATCACTACCTTGGAGGATGAACCGTTTGACCCCCCACAGAATGTGACC
ATTGCAAATGCGACTGCTTCCTCCATCACCTTATTTTGGCATCCGCCTGCTGAACCAAATGGAATCATCA
TTCACTACACTGTTTACTACTCCGACAACAACAGTGTGACTGGGCAGAGAGTCCCCGTTACAGAACTAGC
AAACCTTTCCTCTCCCGATTCAACTTACACCCACACTGTGTCTGGGTTGATTGGAGGCACAAACTACACA
GTCTGGATGACCTCCAGCACTGCACAGGGGGATGGTGGAGTCCAGAGTGAACCCCAAACTGTGTTCTTAC
CTGAATACGTGCCGAACGACTCTGTCCGAAACCTGACTGCTCAGATCTTCAGCTCAACCGCCATCATTGT
GAGCTGGGACCCTCCCCTGGAGCCAAACGGCCGCCCCTATTACCTGCTGACATTACAGGAGGCCGGGATC
CCACCAGATGTATCCAACCAAGGGGCTCCGGTAGTCAACAAGACCACCAAGCACACCACAACAGACACTG
TGTTTCTGTTTACAAAACTGAGGAAGTTTTTCCCGTACGTGCTAACTGTCACTCCAGCCACCGGTGCGGG
CCCCGCCAACAATCACACCCGCATCATGTACCTGAGGACTGATGACGACATTCCAAGTTCTGCTCCACTG
CTGGTGTCCACCAGAAATCTTTCTTCATCTTCCATCGAGGTGGTGTGGCAGCGCCCCCTCGAGGCAAACG
GGGAAATAATAGAGTTTCTCCTCACTCTGTTTGGCCCCGGGGGCTCAAATACGAGCCACACGTCCACAAC
CTCATCCATCCTGACCAACCTACATCCGTATACAGCTTACAACCTGAGTATCACAGCCGCAACTCGTAAA
GGGTCGGGGCCTTACTTGCTGCTGCAATTGCATACAGATGAAGGAGTCCCCATGTCCCCTCCCCGTAACC
TGACAATATACAACCACTCAGCAGTCTCTGTGTGGCTGAGCTGGGAGCCTCCTCTGGAGCCCAATGGAGT
TGTGATACAGTACGGCTTCAGAATCCAGGACCTCATAACACACACCGTCACACACAGGAATTCCTCTGGA
CCATCAACCATGGAGTATCTCTCAGGCTTCAGGCCTCACAGCTCCTATGAGATCAGCGTTTACAGTTACA
CAAGAGTGGGCCACGGGAGTCAGTTCAGTAGTCCTGTCACCTTCACCACTAGTGAGTCTGACCACCCTAA
TGGGCAGATTCGCTTTTATGAGGTTCAGTTGGAGGTAGAGGGGCAGTCCTACGTTCACAGTACTGACACA
GCAGAGTACACAGTGAGTGGGCTGTCTCCAGATCAGGAGTACAGCCTCACTGTGGCTGCCGTCAACTCCG
CCGGACCCGGAGACCTCGCAAACTGTACCGCTTCCACTCTGTCTGAATCAGGCGTGCTGAAAGAGTTCCA
TGTTGTAGCCCAGCTGCTTTCAACTGTTTGTGAACCCAGTGGAAATGCCACCGCACATCTTGCACAAGAG
GAGAAACTGAGCCCTGACTGCGTGGACTTGGAAGTCACGTCATCATTGAATGCTTCAGATGGCGCTAACG
CAAACCGCACTGTCACGGTCCAGTCGCTGGCCAAATACAGATATTATCGCTTCAAAGTGGCTGCAGTGAC
CAATGCTGGAGTTGGAGAATATACACGTTGGACTTATGTCCGTACCCTCGCTGGAAGCCCTGATGCACCT
CCACGTGGCCTGAATGTGACTGCCAGCTCCAGCGGATTTCGCATTGCGTGGGAGGCCCCAGCCATTCTCT
CAGGGCCGACTTCGTATCTCGTACAGCATGCTGCCAGGGATGGGAAAGCAATCGGGCCAATTGAATATCA
AACTCTGGAAGAACAACCCAAAGAACCTCCCAAGAATGTGGTTATATCCATTATCCCAGAGGAAGTGACC
CGGGTGAAAGTGACTTTTACCCCTCCAGACGAGCCCAATGGAAACATAACTGCCTACTTTGTGTACATAT
TTGAAAGGGATAAGCTGGTTAAAAACGTCAGCCTCAACATCACCGAAAGAGAACAAAATACCATGACTGC
TGTCATAGAAGGCCTGAAGGGAGGACACAACTACAGCATACAGATTTCAGCAAAGAACGGTGCCGGTAGA
AGCCCACCCAGCCCACATGTCCAGATAATGACAGATATCAAAGCGCCAGCCAAGCCAACCCAAAGACCCC
AGGCAGTGCTGAGCCATGGAGGAGTTGCCATGGTAACCCACAGGAGTATCACCATCCGCATGCCTGCCTG
TTTCTATAGTGACGACAACGGACCAATCAAAAAAATTCAGGTCATCGTAGCTGAGTCAGGGGTGAAGGAC
ATTCAGAATGTCACTAACTGGAGGAGTGCATATTTTGACCATCCTGCCCCTTACCTGACTGACAAAGGTT
TCCCCAACCCCCCTTGTTCATCTGGGGACCGGTCTTTACGTATCAGAGGCGCCCTGGGTGTGTCTGGAGA
TAAGCAGTCCGTGGTGAGGAGCAATCACTATGCGGCGGGAACATACGTCATCGGCGAGAACGATGATTGC
GTGAAAGAGAACAGCAGCAATCACTTATGCAACGGACCTTTGAAGCCAAACACCGTATACGTGATTCATC
AACGGAAAAAAGAGGGTGGGACGTATTCGCCCAGAGAGGCAGAGATTATAGAGACCAAGTGTAAACTGGA
TCAACTGATCGCCGTGGCGGATCTCGAGCTAAAGCAAGAAAAAATCAACCGGCCCGTCAACAAGAAGACA
TTCCTGCAGCATGTCGAGGATCTGTGTGCCAATGACAATGCCAAGTTTCAGGAAGAGTTTGGTGAGCTTC
CAAAACTCCTGCAGGACCTAGGAACCACAGATGCCGACCTGCCGTGGAACAAATCAAAGAACCGCTTCCC
CAACATCAAACCTTGTAATCAGCCTTCTCAACTTTTCTTTCATTGTTGCCCCAAGTCCATTTTCTTCTCT
AAACTGTGCCTAGACAATAACAACCGAGTAAAACTGCTGTCCGAACCGGGTAGCGCGGGCTCCGACTATA
TCAACGCCAGCTTTGTCTCCGGCTATCTTTGCCCCAATGAGTTCATCGCCACCCAGGGTCCTCTGCCAGG
CACTGTGGCTGACTTTTGGAGGATGATCTGGGAAACGGGCACCCGCACCATCGCCATGCTGACTCAGTGT
TACGAGAAAGGCAGAATTCGCTGTCACAAGTACTGGCCGGAGGACAACAAGCCAATGTCAGTGTTTAGTG
ACATTCTCATCTCTAAGGTGTCAGAGGAAGTCCTTCCTGACTGGACGGTCAGAACTCTAAAAGTGGAGAA
GCACGGCCACTACATCCTGGTTCGTCACTTCAACTACACATCTTGGCCTGAACACGGCGTCCCAGAATCC
TGCAGCACCTTCATCAAGTTTGTAAAAGCTGTCCGAGTGCACAGGCATGAGAACACCACCATAGCGGTCC
ACTGCAGTGCTGGTGTGGGCAGGACAGGCGTGTTTATTGCTCTGGACCACCTCATTCAGCACATCCGTGA
TCATGATTTTGTGGATATTTATGGTCTGGTGGCAGAACTGCGCAGCGAGAGGATGTGCATGGTGCAGAAT
CTGGCACAGTACATATTCCTACACCAGAGCACACTGGAACTTCTGAACAACAAAGGCAACAGTCAGTCCA
TCTGGTTTGTCAGCTATTCTGCTCTGGAGAAGATGGACTCCCTGGATGCCATGGAAGAACCTCTTGTTCA
TTTTTCAAAGAGCTGGAGAAACCAGAGGGAGAGAAAGAATCCAGACAAAGAATCTAGACGCAGCGCAGAG
AAAAACAAAAGTGCAAAAAGTGAGCAGACTGCAAAAGACTGCTGTTGCGTCTGTAAGCCTTCAGAGAGGC
CAGGAGCGTCGCCGAAGCCAAAACACGGCTGCGAGGACACCGACATCACACAGACCGCGCTCTCAGAGTA
A
