# Supplementary material for: C-type lectin-like domains in Fugu rubripes
Source: BMC Genomics. 2004 Aug 1;5:51. doi: 10.1186/1471-2164-5-51 (PMC514892; doi:10.1186/1471-2164-5-51)
Supplement: Additional File 2 — Protein sequences for re-annotated Fugu CTLD genes. The file contains protein product sequences (in FastA format) for all CTLDcp-encoding genes that were re-annotated by us (sequence identifiers starting with ANU). [file 1471-2164-5-51-S2.FASTA]

>fAFPL-F1 Fugu antifreeze protein-like [Fugu rubripes]
MKTLLVIALVHCVALLVQGAAVPPADAEPQEAKTAPEPDAVPANSANRAAPRQARFSFCLDGWTSFRGSC
YYLGNSADSWANAEDFCGSFGASLASVHNIWEYSFLQRLMKTAGHSFAWIGGYYFEGAWRWEDGTPFDYD
NWDKEDSPDLFQCLQMDSQ
>fAFPL-F2 Fugu antifreeze protein-like 2 [Fugu rubripes]
MKTLLVIALVHCVALLVQGAAVPPADAEPQEAKTAPEPDAVPANSANRAAPRQARFSFCLDGWTSFRGSC
YYLGNSADSWANAEDFCGSFGASLASVHNIWEYSFLQRLMKTAGHSFAWIGGYYFEGAWRWEDGTPFDYD
NWDKEDSPDLFQCLQMDSQVGQGWSSHDCSTPFPFLCKLNPNC
>fAGGRECAN Fugu aggrecan (predicted) [Fugu rubripes]
TDPEDVLSVSIPLEGPQRPLLGGTIVLPCYFEDHTIPDPGAPTIAPLSHRIKWSHVTKDKVTTILVVLEG
QVRIAEGYLDRVHLLGYPATPTDASIKLSELRSSDSGVYRCEVQHGIEDNHDIVHVHVQGLVFHYRAIMG
RYTLTFEKATAACGQNSAVVASAEQLQAAFDDGFHQCDAGWLSDHTVRYPIHDPRVNCYGDKEELPGVRT
YGVRDLNETYDVYCFTEKMTGRVFHTTSAEKFTFSEAVVACSKRRAQLANTGQLYLAWQGGMDVCNAGWL
GDRSVRYPINIRRPQCGGGLLGVRTVYLYTNQTGYPLPESRYDAFCYTESFEVEGSGFDEEGTDVLSVTK
VTQSPEVFFKTTTTESEAVGEVETQQPTAVDFTFTESPTQMPLPQPPNDTELIEAVTAQPDSGREISKGF
VMTRTGVVFHYRSGSSRYAFTYIEAQRACQTVGAYIATAAQLQAAYEAGYHQCDAGWLIDQTVRYPITSP
RDKCAGDLDGQPGVRSYGLRPADERYDVYCYIDGLKGEVFHVGSAEGFTYDEAASSCQEQGAVLASTGEL
HAAWRTGFDKCRAGWLMDRSVRYPINNPRSECGGGRLGVHTVYAQPEQTSFPSLDSKYDAYCFRVGSPLL
PPIIVETSGSGSADFGSGSAKGGDFSSSGDQSGSGDQAISGDQSGSGDQAISGDQSGSGDQAISGDQSGS
GDQAISGDQSGSGDQAISGDQSGSGDQAISGDQSGSGDQAISGDQSGSGDISGSGDQVTSGDLSGSGDIS
GTGGRIISADVSGSGDMAGSPSAEQPSGASGLSSTDDSGSAVDADGSGLNVVFSGMDSILSADGSVSGGP
QEAEEGSTVILNIPLSETGSGVLSGSGDISGSGFSSFESGSSIDTSGESGQFSGISSGFINNQDLSEFSG
LPSGFASGSASGHSGTSSGSGDTQILLIDGELIDESISVTQREYELGGGLLEFSGSGDISGSGILSGDHS
GSTSGSGSGFFSRVTFVGSGFTELIGSASGEQETLGSLLYSGENLSGSGISTFISGSGSGTDSGFDSSTN
EEGSVTFLTEDLLTESSGDTSLSLELGEGSVEYSGEGSSGSSGLYSGSGDSRMFTGSGTASGLSSGDLPQ
LLLPSPTSEWALTEGTTRPAEALGEAVLSQVSSGMYATHSSVLAPAGLAAPATAATPASAGAPGIAKETK
LLQEVDVCHSNPCLNGATCMESADSYKCLCLPSYGGSRCEIDEQQCEEGWTKFQGNCYLHFSDRETWLEA
EQRCRDLNAHLASIITPEEQAFVNANAQNYQWIGLNDRTVQNDFRWTDGTPLQYENWRPNQPDNYFSSGE
DCVVMIWHERGQWNDVPCNYHLPFTCKKGPVSCGAPPEVENAHMFGNRREEYPVNSIIRYQCNPGFTQRH
PPVVRCKGDGQWEKPQVECTDGESVSTCDGEISIGFQ
>fAGGRECAN-F1 Fugu aggrecan paralogue (predicted) [Fugu rubripes]
MSPLLLLCVFLPFISATVTLEDHEDLDGRLRVSIPLERPVHPVLGSKVLVPCYFQDNIVNNPRTPTVTPL
LHRIKWTYITKEKIHTILVASEGKVHVETEYLDRVTMINYPLVSTDASIEITELRSKDSGTYRCEVIHGI
EDNYDSVNIQVQGIVFHYRAITSRYTLTFEKAKAACIQNSATIATPAQLQAAYDDGYHQCDAGWLSDETV
RYPIQEPREPCYGDKDNFPGVRTYGVRDVNETYDVYCFAEKMSGRVFYSMSVEKFSFYEAKDQCAKLGAR
LATTGELYLAWKAGMDVCNAGWLEDRSVRYPINIARPQCGGGLLGVRTVYLFHNQTGYPYPDSRYDAICF
QDLEDEGVVSMTTTPFPDIVHETLAPGVYPGLTPSPREEESLGGDIVTLSPDSKETHVVHEPGFDLTDAI
MAPMGGSSFIDDKQKILFAALMHSTCSTITPVQKLNRYFYQPTLLSLPSLTSGVLFHYRPITGRYTLSFV
EAQQACRDIGAVIASPPQLQAAFEKGFHQCDAGWLSDQTVRYPIVSPRENCAGNLSQLPGVRSYGLRPPN
EQYDVFCYVERLQGQVFFTSDYDSFSYDEAVQHCLNLNTTLATTAQIYAAWSQGLDKCRPGWLMDRSVRY
PITTPRPNCGGGQAGVHTIYAFSNQTGFPDEHSRYDAYCFKAETEGSLNVTSVIEEYMNKTIISVHKFVP
EAGSAVMFTSGDVGSTSASGSGEGFDGQHSGVSASGSGFISGSGEINATGDDLVITIVDGKMVEMMKQEK
LPEQESHGGIDTSGTLWETSASGSGVMSGSEDVSGIMSGSGIVISSGVMSGSGSADGSGVMIGSGVMSGS
GVISGSGLLSGSGVMSGLGSGELSGISFVDHGAVDLTAGLDDKQEVSGYIRSDFHSCPEGWLEFKGSCYL
HFVEKDTWSEAEQRCQELNAHLVSITSPEEQQFVNSNGQDYQWIGLNDKDVQNVFRWTDGSPLNFENWRV
NQPDNYLNSREDCVVMIWHEGGQWNDVPCDYYLPFTCKTGPVMCGPPPEVKHGQPMGSSQQRYPVNTIIR
YQCEEGYIQRHQPVIHCLSEGQWEEPQVEC
>fNEUROCAN-F1 Fugu Neurocan paralogue (predicted) [Fugu rubripes]
PVQQMLAGRAILPCVFTLQTNSSDQPPFLLWTHSRIPAGGKGSPEEQVVLSAKGDVIKVNKAFSGRVMLP
GYAANPLNATMEISSLRSNDSGTYHCQVVMDNDYERDTVPLVVSGVVFHYQAPGAHYALSFTDAQRACRE
MSAQMAAPAQLWAAYYDGFASCAAGWLDDQTVRYSVQLPELGCYGHKEYSAGVRNYGKKDPKELFDVYCF
AQELDGEVFHSSVPGRLSLSSASDRCVSLGGQLATVGQLYLAWKAGLDSCAPGWLSDGSVRYPVTWPRPD
CGGSWPGVHAVTLNNTHDNATALYDAYCYRAGIITNTSSTGSTETSGDVLPSNWTGLVDLEEEETNPSAN
AYETEAPDKAPTSRSGGAKEPTTKTADESDSSTLSGLFSWGSSWFTAPARENSTPASEDSSTRLGSTSDA
SDNPTMVESNKSLENSEWHTFTPFSSAGAVASVGGVSVETQTTVLPEAVTTERSRERGHRRGQFTTTTAA
APTTNAQELTSMTTTVSEGTDVSTSESTSASPTEAPSSAPMQSLFITTSLSPSPRSPSKSLLESQSPSAS
PSEAIPFSFSVFPATSSSSHDSPTSFLHHQPQSSLIPHHRLLDQEIPHSLLSQTTRDSSTKPHTSLRWVP
LESAVLNSSLDYPPLLPVAADEEEPAWSHAVGSGALLPGNLEEESSRGGANISTTSSLGPTVQEHSSLNR
CALNAMDGWFQHLTSAEFKAWAFAADAPEIWHVAGDYWGPKPFLRKLVLPAVEKVYLADVSIGCFLSLKA
NRSQVLIFTHHSLASLGPYGYHDNCGCEWIARLMLPGFFERRPSVKWMCKSRTLSARSPFLPSERALHPI
HLPFLVEVDPCVTNPCLHGGKCLPQGTGYSCYCPQGYAGENCEIDVDDCQSEPCENGGTCIDKIDSFLCL
CLPSYEGDRCEKDIEGCEHGWRKFHGHCYRYFTHRHTWEDAEKDCREHSAHLSSIISATEQEFINGLGHD
NAWIGLNDRTVEEDFQWTDNTDLVYENWRENQPDNFFAGGEDCAVTIAHEEGKWNDVPCNYNLPYICKKG
TVLCGTPPVVENAHLIGRRRSHYDIHAVVRYQCTEGFFQRHIPTIRCRADGSWERPRIICAKSRRSHRYR
RHRHSQHRERRIHRRH
>fVERSICAN Fugu versican (predicted) [Fugu rubripes]
PVIGSLADRVVLPCHFSMTPHTPSPTTLAPMSGSLHTTPGLSDELRVKWTKLEAQGEKVVLVAHNGVVKV
GQEYVGRVSVPSHPLSVRDASLIIARVRTSDAGLYRCEVMNGMEDARDAISLNVTGVVFHYRAKASRYSL
DFPGAVEGCRIAGATIATPEQLRTAFEDGLNQCDAGWLADQSVRYPITVPRLGCTGDLLGKPGVRTYGIR
DPTEKYDVYCYVDKLKGEVFYPPLGEKLTLQQAKDECEKHDSVLASTGQLFAAWSEGLNGCDYSWLSDGS
VRYPVTIPRPQCGGGLLGVRTLYKYENQTGYPDPTERFGVFCFKERAEIQARTAKPVPHSPQTETLPSVV
SLTPTPVLEVTMHDFKDPDSVPVKEGILAPLQLPPLPTTRSKPSQLDIYQGVEDGGQTGSGRGESSGEGG
SYSPATPEPGLAPVGVEGGQHPAVVFKEDVTPGTGLMFDKSPAVPTDEESAKPPFHLIIVNVNDQNQSVL
PEEARGDQFETATPAHFGEVDGQEELIVTPFDYTAVEIHTDGTPTQEPSDVVTHLPVPFPDVDIAPGTDA
TLIPDVFTKEDGLKTSEPDDETPMGTTTVIPHTPSVSSPAITAAPGSNFQDTQSSVRTDETEIGGTELPT
VVPDTRPQETTSRPQTDNEGSASGEEEASGLEEPAETPRFTSPLPPLYSTLYSQQPSLAAGAEVTEVPVV
LPHVDTVTEAGSGVEQLSGQEEVSGEKGGPTDLPREVRVTLSPDVVAVTSESSTREYPTQSSFVSPGDKQ
HALKEHAPTTAPPSQPYSLQTDHSTTTLKPHSSQTTPPYSGHGGDAVPQEALISESTATPPSEGHVDKGI
LPQLLESQTEIPQETAATEQPESNTDVSLEASTVNIKDLLPCSTSVCQNGGSCYNNGLQDVCRCAPGYTG
QHCETEVDECQPNPCLNGATCLDGPVSFTCVCLPSYTGELCEKDTEVCGFGWEKFQSHCYKYMTHQRTWD
AAERECRLQGGHLTSILSQEEQEFVNRLGSDYQWIGLNDRMFERDFRWTDGSPMQFDNWRPNQPDSFFQS
GEDCVVMIWHEGGQWNDVPCNYLLKFTCKKGTVSCGQPPVVKDARLSGAIKPRYEVNSLLRYHCKQGLIQ
RHPPTIRCRGNGQWDFPRVTCASPLTYHKSLTLRRRNNQNADQQNWRFNHHVHRHFRSNQES
>fVERSICAN-F1 Fugu versican paralogue, fragment 1 (predicted) [Fugu rubripes]
EPSSISVDKEETTSTAEEEPAGLKSTEESSGEEASNTTFNYSTVSTASSLFSTEKPTGLPIIEDGTSMTE
KTSVSPQTDETLQLFTSEDGSGEQVQDLLTQSSSVTFAPSVDITEKSGLIPTGTTDTLDLDKMKLPLSEQ
PSVPPASAESISSSVTVSPSVDAGTSSSVSHFEDDVISNESSMVESLPSLSRSTFKPETSSMSSSSQTES
SPVSSVDVIGETLILGTTVSSLSSTNTPSVESLHDKEMSVTSEPAGPSVSSLSTTEDPSLSSSTTITDSK
IATTSKTEKVEPSAEIRTFFPSVDEESSGEEVTDTSFKYSTVSTASSLFSTEKPTGLPIIEDGTSMTEKT
SVSPQTDETLQLFTSEDGSVDEESSGEEATVNSICHCSATEKPTTLPIIEDGTSMTEKASVSPQSDETLQ
LFTSEDGSEKVEPTSEEEETTSTTEEEPVTAKESSELKTTEEQSSGEEAADTSFKYSTVSTASSLFSTEK
PTALPVITQDVTITSKIDTTTINVPGRIMEESGEVILIPNVETSTHVIACIHDREVYKSSTNFYYSQGNS
YISFWNKCRFNGDRILIQRLAMPTASVTQFTSREKSTYIDMESSGFTSGDGDQEGSGSGAYPVTTTKPLV
HYTVATDETELDKTGRTPDIFSVTSTARSVTQSPTQSKHVTSTDFYIIEQGSGVLTDDSEGSASGSFDRF
STSEPATPSTVLIPTVAITKQVTVSSSAVSAPKDSINHSTMESTEDVFTEEPTGYAAYLPSSSEKPTALS
PEIKLPSTVHSTQTPAAALNTSSNAFNVESSDHSTLKPALLLESLSSSSVTTETSPLGSSVPSTNGSALL
QEEFGSEVYTLSSRGTVRATVSPELRPEEPTQTVTFFEEESAVTIEREHSPLLNTEKPETATESHQSQLA
DVQQLAVTAATSLYNTENPNTTKMDSISERPVDVSLPATEASTLSLDLTETKSSTYHETKVVTSTPLVRE
SVTFGEATGETETFVSLTPTSLEVPSSQEGEVIPDAEHLVTSETTKPPVSSAEKYDLTDTKQETHPYDGN
ISSSTFGSSVSDLRKDFSTLSSSAEQNQDGSTVVSTPIPSIVYHSVTEQQVVIITPSNNQGDTDQTEQMP
TMVLHESKPSTSKTVIFTEDSKDEDELFSVVTDSRTQGSSVTELFTKDGSIIDADTVSVFPSSSFYPTIQ
TEEAGGITAVTMTQTTEVTEEPEGSGKATPLNANVASTSGPQVLSTSMSSTDESVSSEESSSEEMLTFSP
QEEPTSAESTESSAEETTAVPDEDSRTFTETDTLPVSSGKANMAAGTAAPTDDLLSTAEETAKPSTSISD
SSNAATSGIVAVLKAEEVTFSVFPPESGTREADVTASSSSSSTGNVTVLSPINPSVKDDHIDKYEPFTVP
AAHEHSTVNVDKIPIDAGSGDEISEASTASPKTSESERLVATPASSLYSTEKPTTAPQEDKTESEETTDE
VDKVSQSERGSFGPSQEGILPVSTKESPVSLQSTSKPEVKVQFITTFVPDVDRRPSAVSFQQVRSEFSFT
LPLQINPESEGSSMTTTIQMTSSDTSRQRNESSFDVTTMPPEGVTPAVLRQSPTTKDISTKEESPKAFDD
VHETSSPTLTVSSSKPKAEHISSKSTSTLKPEDHDSTSFPGQHLLPTQKSSEQVTPEVSGTQSADLSPED
VSLKTTTPESTAQDMNIRLSTTVSYSQSSSSSSSSEEIMSTVSMIEPDSDGVESVTPTFLSATSSEGETG
STVSTREPVSSESESEEMSITKKPKTESVEEQPHSEIKTVFKVDATTASRMESAPLNVTAGSEEPLTATV
PPSHSQTETVASVAATLASSSEEAETPDGDVTTLPSLTGGKPVIEGEESTDTGLHMGHTVVGEPVVIPEV
HSCTENLCLNGGSCHKNGAVHVCSCAPGYTGDRCQTDIDECNSNPCRNGGCIDGLASFTCVCLPSYSGLY
CEEDTQTCHYGWHKFQGSCYKYCPQRKSWDTAERECRMQGAHLVSITSHEEQQFINRLGRDYQWIGLNDK
MFDNDFRWTDGSPLQYENWRPNQPDSFFTAGEDCVVMIWHEDGQWNDVPCNYHLTFSCKKGTVACSQPPL
VENARTFGKKRERYEVNSLIRYQCQRGFVQRHPPTIRCRGNGHWDAPKISCMN
>fVERSICAN-F2 Fugu versican paralogue fragment 2 containing Link and Ig domains (predicted) [Fugu rubripes]
PVTGSLSGKVNLPCFFSAIPTSAPAISPNGTIHTREYLRIKWTKIERHVETTVLVAQNGVIKIGPSYRSR
VSVPSHPEDVGDATLTMVKLRASDTGTYRCEVMYGIEDTRDTVDLDVSGVVFHYRTNASRYNLDYQGAVQ
TCQDIGATIATFEQLKAAYEDGFDQCDAGWLAEQIVGYPITRPRKGCYGNLQSKPGIRTYGKRKLTDTYD
VYCYIDKLDGKVYYSPVRHKMTFEEASKECLKENAVLANPGQLHAAWRLGLDRCDYGWLSDGSARHPVAV
PKMQCGGGLLGVRTMYRFKNQTGFPEPATMLGAYCFKGGKTVIKQTSIVDVSVVEVATTAMGSSSINPLV
WDNAPSTLSTSDTETKEFPEALDPTGATSMFSTSMAPPRPTQAGQKEELITTVAPTIKEDHDELLDFASV
LEPGPIEEQEDLSVIKINTIQPDIPMLDPSLITEPMFAEGKTEETILVPGITAATTSDLPDNPTETTEVN
VEEVFSSSESMPTSVYDVGADEIETHFGVEALPPTQPLEQDVSTTDSVHPDTTTVAPTETTYMCNTQPGG
EAQVTTTEPPEPTSTTAQTTGHAQNLQTAAVAAILPDSGELTEDETASAGVQVFDESTAQLTVHSGDTLT
QTDARTEIDPEFFTSMASAAGRTTRPPTAAVTHTNRSHQSSQVTAATLLQQA
>fFDC-SIGN-F1 Fugu DC-SIGN paralogue 1 (predicted) [Fugu rubripes]
RCEKLLCVLDPMLPMTSQGRFTPGVMSYSFARARLDVHPCATDPRCSRCPAGWIWRKERCYFFSVRLWEN
LNWNESAEFCWRHNSSLVVLEDPAEMDFLQCVMKKYPNFTFPWVGLTDTQQEGHWVWMDGSDLQRNMPLM
VEWDSNDADCADLRGEKSLFAVSCDSYGPWVCKKKL
>fFDC-SIGN-F2 Fugu DC-SIGN paralogue 2 (predicted) [Fugu rubripes]
MENFQRRKLDSIKGQFFHCLESCRQGAKARQGSLHDTHAAAAELLGGLDDLMSNHSNVVEARDTAKSALD
TAVQNHAQMKKQITELKVINDKYQRQMEAMEKEKASLKANYTALVESCGCPSRWTHFMSSCYLFSTAENQ
KLKKNWDDSREDCIRREADLVIIDSPEEQTFVSHNIESLVGSRPVWESSFWLGLRDTEIEGTWVWINNVT
EVEQRFWRDGEPNDSGHNGEDCGATYYSEQNPWKTRNDVNCRGTRMYWICEKALK
>fFDC-SIGN-F3 Fugu DC-SIGN paralogue 3 (predicted) [Fugu rubripes]
GHRFQKTYVSIWSPVVAGLTGLAVVLLMLNIGLGIYHSNMKGNQLTLEDVEDIRSELNDMEASYKAAFES
TNNYKKQLDSKLKDSTKTKWELEHQTKRNNDYQKNMDKITKNIALLKYQLPKTEQACRLCLPDWVWFNSM
CYFFPFETMGYKSWSQARHFCQLYGGDLAVINSTVKQNSTVMHLVQNLEPNSSVGFWVGLRNLAQEDSWK
WPDGKLLVEGYWMDGNPTGVKDDVCVAVYARENFFKAWGDTNCNAQNKKWICEKAEDKW
>fFDC-SIGN-F4 Fugu DC-SIGN paralogue 4 (predicted) [Fugu rubripes]
GGAASADPHYPLAIKCLSLLNLILLMAAVVIGIYCAKDNYPEVPGSAIAPLLAEVNYYRNNSHIIKTRLE
AEKTAAKQRAGGISVRLELKQQKVLTDNILKQIGKLQMKKTDLQSNISVLVESCNKCQPGWMLLKSACYY
FSSQNKSDTKRNWDESRGNCVNQGGDLLVIDSLEKQVTISDNYSKRSSSETWWEMGAWIGLTGNATSGKW
IWVNNVTAETFFWRIGQPKTEGTQSGDCAAFHYYGDARKTWYNGNCQQHLLHWICEGKPK
>fFDC-SIGN-F5 Fugu DC-SIGN paralogue 5 (predicted) [Fugu rubripes]
EFYITLAHTYTHKQGNVLANNQSLANTAVGSLQQSKMIDRENSDGNSDGGYNKLISQEDVTGDEQALHSI
QERQQVSLSLTSPESSLSRYKWLTGCLAVLAAVLLAVDIGLGVYYNKLTGGQRAVLDVNAEVSKLQAAYN
LAVQHREEARKDLARVIREQQVIKWELDHQKRRNEDYEKQSDKLLTEIAALKSHVPMIEEGCRHCLPGWT
YMNSMCYYFPFSEVILRRPWLEARQFCLKQGGDLAKLDSREKHMAITELINNYQKSSRKIADSGFWIGLR
DVDEEGTWKWTDGSRLTESYWNDGEPNNHGNEDCAAVYPRSNPFKSWNDAPCPYALKWICQMLPRVSTAA
RL
>fFDC-SIGN-F6 Fugu DC-SIGN paralogue 6 (predicted) [Fugu rubripes]
KKTEVKKEDKTRGYKLACLILSVLCLILLLLVIFLSTKPQTGSHFCPENELRPIPPTCSLENCQTLYNLP
SNKRACQHCDEDWLPFGGSCYFLSTFRLSWSGSQKDCNDRGGSLAVIKSPEVQKFLSEESNLLYWIGLSQ
TNQTWTWVDNSRLQKSYWAENPGTGDCVYLFTDGHPEKNWIRKQCSAYTYFICQM
>fFDC-SIGN-F7 Fugu DC-SIGN paralogue 7 (predicted) [Fugu rubripes]
CPPDWIMHDSRCYFMANDTRTWESAKEECKQYEGYLPIVLTAEDQVVLSKMATEIGKGNNTGVWIGLRYE
TMEGSFSWVTGEKLTSNDSFWQPGKANITTTYDMSRGGQECVAIVPSKNDTEEDWYYNWDNVVCDSEQHV
ICENQDFLS
>fFDC-SIGN-F8 Fugu DC-SIGN paralogue 8 (predicted) [Fugu rubripes]
TSAACLVFFCDAVCWIGAAAMCLGLLLLTLTLVAHNTSSVNQWDTKYTSLIYEITKGRDSLRDERDELQS
HISNLTQEMETLQDQYTSVAASQDKLQEQINKLRLNRTDKPCRRGWKKFNAKCYFVSPSGITKTWEGSRK
DCKERGADLVIIDTREELDFVKKNYDTTWIGLRREANGNTWKWVDGTVLVGDGFWREEEPNNADGDEDCV
EFLQSVSAWNDMPCSSRFSWVCED
>fFDC-SIGNR Fugu DC-SIGN receptor (predicted) [Fugu rubripes]
MDMDSKIGYKQFFSEGSKFQYSVYALRNNPFRLAAACFGLLCVLLLAVVIGQSVHHNKVERDHQSNLSST
IKEKENLQERLSTVQKQQKDLQTTNSNLQQTNNFLSKKLGQTMTNNNLLIAENAKLQTSESELKTSNTAL
TKQTEELKVANEELDKSNTNLVTAKNYIQTQYDLMLKRRNELQESYATVSQERNNLQNQFNNVTRAKELL
QLDYDTLVKDVEHLQDRYNFSNNEKEMLESSHQNLTMSKETLQASYNSLTKATDKLRAALESLTREKIEL
EENYKNVSSERDRLRVVAHNLTVERDQLLADNDRLSTDKKCPTGWKKFQGSCYYISAGKKKWKDSRDYCK
MKKADLAIIKTQEEMRFLNNLFSSNKEVWIGLTDGGLEGQWKWVDGTPLTTTFWGDNQPNSYDGRNQDCV
EFWHLASRDGSWNDEHCNVENNWMCEM
>fXLCMCL Fugu eXtra Large Coiled coil region containing Membrane C-type Lectin (predicted) [Fugu rubripes]
MDKMEIDVSVYQRKNLKMEGLIPKGNVQRKTSPSRCLSVCLWLTCALLLAGNIGQFVYYELMDHLAPPDP
TASTVLGTQEKGDLEARLGNLTEEKEQLQETLKAAHTERDQLSVTLETTRDRLEASYNLSKEEVGRLRTR
YNDSREDLKELQAKFNRLKTKHRQLSDAKTQLQSSYSSLEKRFTSLLTEKDQLQSNYQNLQTQSDQSKRE
LQQLQGNFSSLQAEKDQLQRNYGALSNGKSQLQSNFDALNREKQTLKSNLDSLSHSKSQLQSNFDALNRE
KQTLKSNLDSLSKEKAQLQSNYQNLQTQSDQSKRELQQLQGNFSSLQAEKDQLQRNYGAPSNGKSQLQSN
FDALNREKQTLKSNLDSLSHSKSQLQSNFDALNREKQTLKSNLDSLSKEKGQLQSNYQNLQTQSDQSKRE
LQQLQGNFSSLQAEKDQLQRNYGAPSNGKSQLQSNFDALNREKQTLKSNLDSLSKEKGQLQSNYQNLKME
NDKSKVAFQQLQGDFSSLKAEKDQLQRNYAALATARMENDKSKVAFQQLQGDFSSLKAEKDQLQRNYAAL
SNGKSQLQSNFAALNREKQTLKSNLDSLSKEKAQLQSNYQNLKMENDKSKVAFQQLQGDFSSLKAEKDQL
QRNYAALGHSKSQLQSNFDALNREKQTLKSNLDSLRTEKNQLHSNFDALNRAKTEVQRRYDDAVKVRYQL
QKKIDQVRKKIVCENGWKKFDFSCYYVSTTTKSWKQSREFCTSRGGDLLIVNSGEEQAFVNTLLKTDQNA
WMGLSDTVTEGNWTWVDGTRATTTYWQPGQPNSYGGNQDCGELLHDLSGAGQWNDDACTAEQTWVCEK
>fSELECTIN-E Fugu E-Selectin (predicted) [Fugu rubripes]
MWTSVECWSYYYSNDTMDWDKARAWCQERYTDLVAIQNKEEIQYLNSWLPERKSYYWIGIRKSNVTQTWT
WVGTNKPLTKEATNWAKNEPNNGRNGRKTKINEDCVEMYIRRSTEQGKWNDERCGKKKTALCYTAACKND
SCQYGECVETINSHKCDCFEGFYGEKCEHVVQCSREEVTIPSKGSVNCTHTYREFSYDSRCHYSCEEGYQ
LNSSSPLTCEASGQWSEQPPTCNLVTCPKVSPPTNGAVACTDPLAFSSYQSSCVFTCDEGYTLIGSNSLQ
CQASGIWNSSQPFCAAVQCPALQELENGLTSCGDDEDRKFSYGNTCSFSCAPGYQLVGPTTITCTSVAAW
TESTPHCVAITCKNPEGEAPLISQCSHPLNKLQPGATCSFHCEAGFELQGASTVQCSQEGRWNEATPTCK
ALGCPVPAIPPNVQMSCSPSPSSSAPARTPQPVGAVCLFSCGESHELQGAFSMECGSSGKWSSDPPTCTA
LICPVLEAPENGQINCSSSEPTYNSECIFSCDHDYVLHGHDLLICNRHGNWTGEKPICQAPKVSKAAVAS
GLAAGGVLSLSTLSLAMWILKRLRQRANKFELN
>fSELECTIN-L Fugu L-Selectin (predicted) [Fugu rubripes]
MVEITLAWTYHYSSVRKNWSDARLYCQTTFTDMVVIQSQEENDYIVSKLPNRTGSPYYWIGITKNHKDDP
WTWIGNNSTWIGEKSWATNEPNNEHSTEFCVEIYVNQGENRGKWNDEKCGNKKFPVCFKAAQCHETSCVR
GRCWETIENTTCLCEAGFQGDRCEKAIMNNQMEVIIADLSDSFNLTNATLAPDVKACSPATGYPSLSGPE
NGFQSYTEGNSAFNSSCQQRCYLGFWTIGTLPCGVIGVWNGTTPACAGNLLYYKVFVLLPFGGGAVSIIC
CIGFCCLKHRKSECFSISLHG
>fSELECTIN-P Fugu P-Selectin (predicted) [Fugu rubripes]
LITDLSNNGGVQAWTYTSSTRPSRKWIEASQWCQKNSARLVPIQSQEETDFLNNLLPYNPKYYWIGIRRE
DGVWTWDGTGKKVPEEDQNWSPMEPDNITSQDCVEIYIKRGESTGKWNNENCEKRKGTICYKASCLQDSC
SAHADCVEKVGNYTCQCHPGFQGPRCEEAIACKPLLDPGQGFQHCFHPHGPNRFNSSCNFHCKLGFHLEG
APRLLCQVSGHWNNPVPLCRAQECPGLNQTHIGAGSISCSPPAVPYCYNSTCEVRCDEGYQANGPNQLRC
DDTGRWSASLPTCRIKKCTPILFPFPGNMTCVDTLEPFSFGSCCNFTCQEGYALMRETTMSCLASGKWNG
SAPTCAVVQCSKLEAPHNASIQCDNPLGEHSYGSTCIVQCDEGFDLIGTNRIECSSQGQWSSGLPICRVK
KCNPIELSRGFLSCSDPNGPFTFGSVCTATCEKGFLLNGTVSTECSSLGLWSADIPQCLAKQCPPLSSPA
HGSLVCSAPHGEFSFGARCESTCDEGFLLNGTADTECTSQGTWSTETTHCLAQRCPLLVKAPPNGTLLCN
HPHAHSSYGSRCEFECNEGFWLRGVSATACNSSGIWSHDLPTCQPIQCEAIRILSSSLSMNCSHPVQNFS
FGSQCFFSCKEGSSLNGTQTVTCTSTGFWTDTPPTCMGMPLGTALLVYTGVGAAAAVVPLALIGLCLLIM
ARFRRGGEAHHNDS
>fDEC205 Fugu DEC205 (predicted) [Fugu rubripes]
KDAFTIQHSDTNKCLGTGSTGALTVAPCEPDSRSQQWKWGLGHRLFHVGSSRCLALDVQSKTLFLAECGS
AILLWWRCMDGAIYTVYEMALVVNNGTLAAKRDAVDTWVRGGSQDNICQKPYRVVHTTEGNSEGIPCVFP
FKYNGSWYHGCIPEPQIPKVTWCATTMDFDQDQRKGLCLIPGTLLFYIGCQTLFAGPEDKSCYQFVSGAV
VTWHVALDACRSQGADLLSVTELDELNSTTCLETMPERMWIGLHQLDMAQGWQWSDGSPLTILRWETGMP
SSSLITESDCGVLNSKLKYESESCNEHLPYICKKSVSPPPTDKTEPFVYRETVCADGWVPWNGWCYKLEK
ANPQSFTDARLYCNNTDGGGGFLASFHSIDSKEMISTNFHADGQIFDVWIGLIGSGVNPTVFSWVHHAPL
NFTYWSPNQPVQPTQETSCVFYSGETHGWKIGQCTTKLPFICQREGVINGSTLSGCPAGWKRHGNSCYQI
NTKPVSFKDRCNATIRNRFEQVFINRLLAEQISEEPQYFWIGLQDIKNTGQYQWQDGPGGVVTYTNWQLF
EPDQDGGCVVISTMKPLGKWEVKNCTIFRAGSICRIDLSPAFTPEPEPDLNATCPAGWVSRSNIKYCYKV
FHHERLSRLRSWEEAERFCQALGANLPSFTSIDELRALHVIIRETISDNRYFWVGLNRRNPADRSWQWSN
GQPVRTSLTLIHLFTFNEKAYQLYCNMSTLRNFFMYLLHDLPPTPFFAMPFHCDARLEWVCQIPRGKTPK
NPDWYNPGGHHETSIFIEGAEFWFVNEPQLSFEEANLYCSANGSKLATPLSPAAASKIHQYLKEVLLPFS
SCGFAHSPQISKSSVQDWWADLRKPSQLFPVPCTTISPKTFFPEFLKGFCFHFQSLSNLKLCFLAEKESS
CQQRLPFVCERHNITSVEKNPLEPQPGGLPCGNNSLSFRNKCYTVLNSIKPLSFKYANEKCQSVRGTLVT
ISDQVEQDFIITLLPNMTNVDRIWIGLKLTHEKSEWIDQSPVNYVNFNPLLVGMHRSVKINPWDLQNLNL
CAFLMNNPNSAMLGTWDYSSCDQFHHMAVCQHFADKLEEPSISEKPFSVGNHTFLLLVKNVTWFEALEQC
LSNNMDLASIGDTFQQSILTVSVSRARTPMWIGLFSEDDGIHYRWTDHSHTVFSRWPSETTSGACVYLDT
DGFWKATECEEQLGGAICHKPHQEVITKPEDVAVKCPHNMNGPNWIPFRNNCYAFQLVSTRWAKFDEGHI
QETCTHLYDGANILTIRNAEESNFVARQLLPFRTLAQFVWLGLFKQANDTQMKWFDGTNVQYSNWDKGRP
NVNTSFMAGLMVDNSWILVSKPRLFLEFKQRSIVVCKLDHESKEEYKRSSQDFQNYGSLTYEVLARSLTW
YQALEECGVRGGLASVHTIKQNEHLNLIVKTDGFPLWIGLSNQDVRALLAEFSGSAYEWSDGTKVDYNLT
IADPQVGFDSWKPGPTCVFMATDGAWIRTSCNVLLDGAICYNTTITTDSQRARLQAAPEANRCPQSDGGS
QWVQHQDQCYAFNMGLYNYSVHTMEAAKKICQNLDAELLTIKSTEENEFVSKYLDNDPLITSRTWLGMTL
DTQGKPVSWQDGSALVYSNWKPEALTTERRTEQRCPVMTGDEGTWNFVNCKTAYSRVVCKTEAGSAGSSA
VLVLFIITVIALLVIAAVVVYKKKRGHFSSTIRYERTLDDMDTT
>fMManR-F2 Fugu macrophage mannose receptor paralogue (predicted) [Fugu rubripes]
RWTTGDRLFATITRKCLGAQGKSLGSEVSFYDCDDKSELQKWECKNETLLALKGQQLYIEVKPDEALSLS
RTVGPNNHLTVTGMTRGACSRTYRELFTLEGNAFGKPCAFPFFYKDRWFGECTTYDSSTKRAWCAVGTRF
ENEQWGYCPTTSTDKWIKNLVTGANYQLNTQSVLTWSQAETSCRQQGASLLSVSDPHQQAFVSAQLESGK
QKLWIGLVLDPEHGWRWSDLKPFRYLRWSPGNPLPNPGHNCAFLDTAGQHTWQSASCTKKLGYICYKDGA
PPAPSESTENTSIEQGFCSNPWIPYNGHCFYLNRSPQTWYNAQKECRKEGGDLVSVQNVEEQSFIISQLG
FASTDELWIGFNDIKIEGLFDWSDHSSVSFTSWTFGKPDVSTDAEDCVLITGENGNWVDRLCERKHGFIC
MKQSTTESTGDEVEVNIGCKLGWKRHGSYCYLIGTAMKTFDEAKSDCETSGSYLADVSNGVDNAFLVSLV
GLRPEKHFWLGLSNQKNIDEFVWTQGGSVKYTHWNAGMPGYEQGCVAMRTGPLAGLWDLLPCTNTSKYIC
KHLAEGAVLTAPPPTQMPLKCEQGWNRIGTRNYCVKFFTGPRSNEKTWFEARDYCRAIGGDLLSLHNQGE
LLIARHGRAWIGLHAPDPNTGYVWSDGSPVNFLHWQEGEPNNHNNDESCTEFRMHNSWEESGSWNDVNCE
SYNDWLCQIRAGVTPKPPPNDTVADFNITSDGWLEWRGNQYYLNRNPMYMEKARHLCQQKHGDLVSISSK
EENNFLWKQIARSYGSYYIGLSVDIDGRFWWMDGSSLGLQKWDENQPNPDTIDANCVTMNYYMGYWRTCN
CGQEHEFICKRSGSTPANTTAAPTVPPKGGCPLKWTKFDSKCYSIITDQVASWEDARKQCITIGGNLVSI
PTRRIQAFLTTKMAELSATNLWIGLNSLNQDGFYWTDGKPRQYTNWGYSEDCVVMNSNAGQSIGKWLIKS
CNETYGFVCTRKVDPNIPSQPDTYVPKIYVSVGNDSIKVVTTNLTWDDAKKNCEADKASLASLRNEWSQA
YIELLVLNLKAPVWIGLNKKQTGGYFKYIDNWHLKFASWAEDEPSSDKPCVYLDVDGQWRTAFCNQTMNS
VCMQTTEVPPTESSVFPGVCPEDTKEEYHQSYSWLPFKGYCYLFVTDEIEWANAAGSCVRHGGVLASIED
PAEQAFIQNSLDVFHGSHSSFWIGLYKTHKGTWQWLDKTVLDYTNWGANEPDADYGEMVSSDGTWRSGKR
WHDRAYICKTPKEFRTGRDSQGRGHTSLIVVLIIVAVCSLAAGAFIIYKKSPRLIPTFDNPLYFESDRTQ
PDVVDTNRLIENAEVENTEPIITL
>fMManR-F5 Fugu macrophage mannose receptor paralogue (fragment, predicted) [Fugu rubripes]
GTWAKKSCNERCGYICLRNVDPLIPDNVKPIIYTDYVPVINDTFRVNTQEMSWNAAKRFCESEGAKLASL
RNEWAKSYSHMMSLNLNTPLWIGLNRKATGGYFRFIDGFDLTTIAWDHFQPRAGYHCVYVNQEGKWQTGD
CDRKMASLCIKSTDVPPTRSTYRGVCPQYQSPRMHSSEHYSWIPFKDYCYLFVIRTVDWSDASVSCARLG
ATLASIEDPSEQEFIKRNIFIYSNSYSSFWIGLYRTLSGMWQWVDKTPVDYTNWGTDSSFTSGAINSEDG
QWTSDSEHSSKPYVCKVPKMRPTTVRQTGTSSSVTLAVTLSISLAAVAIVIIVFVVKKVWLPHTISI
>fPLA2R Fugu phosopholipase A2 receptor (predicted) [Fugu rubripes]
KGLFLLESEPLKRCITVDRSNLVLGDCERPTRSMLWKWVSQHRLFNLGTSTCLGLNLSNKTQPLGTFRCD
TTLSVLWWRCSGKILQGASQWKVTVTGRLVVVKRNAHHLWKRYNTDREGPCSRPYEDIHTLLGNAHGMPC
ALPFKYNNKWYYECTAEGRDDHLLWCATSTHYDDTKKWGFCPVPGYSCDHFWETNQKLQACYQFNLYTIL
TWSQAQSTCHAQGGNLLSITSLAEQSYIRDRLASIGAMVWIGLNHLKDGRGWQWSDGAPLSLVNFTTALP
ASPLQDNRQCGVYNSAYEGHWQSLSCESALPYICKKTPNDTRRAEPLENWQYIHTECSSGWWPHKGFCYR
LLSETEGTWEESSEACNSRGANLTSIRSLSEVEMLLDLLANYSGDSTEVWIGLWKRGSSPTVEWSDGSPV
TLTLWHQYHPPPNQTDILCAKADRKEGNWLLVSCDERLPALCRRKSQTPINHSENLDTGCPEGWERHRHS
CYTVTNQEQINEDARIGYYCHGHLLTVEDRFEQAFVNSLLSASGANSSLYYWIGLMSTDDDDDDDGTYIW
DHNTDPPVPLTFTNWNKHQPVSGSGCVVMSGGPALGRWEVKNCRTFKALSLCKQSIHNDNDFQLPQHFNH
PNAPCPPGWESQAELLLCFKVFHDEKVLMKRSWVEADFFCQALGAQLTSFTHYKEQMFVKQLLSTMFDGE
EGRSFWVGLNKRDPEHPGAWEWSDNTPVVTTFIEDKAEDDDRRHCAVYSYLTDAFVPQLCDAKHEWICKI
AKGEKLKKPYWYIEHSEPWVFYHGAEYLLVQQPFDWDSVSLACQMMGAYLLSIHSRDELHFIKEHLRRLS
LGPTDWWIGLSIGPPGEEVRWSDRTEVEFQNWAQASALGPRKDRMCATMSSSSGKWLRSKCNELHGYVCK
RKTVSVLETRREPHYIGRCPEKWLYFGHKCLLLHLPSSPKEGKTWKDAESICSSFESSLVTIDSEIEQAF
ITMLLQGSAVGVWISLKWTGYRNWSPIESDLTEEPLCTVLSNNHNIHMTGKWYDEKCSESGYGFVCQKLQ
DTTKSPTHSYHHPLPNNIEYRGHNYRVISGNLSWYNAMVMCRENHFDLVSIMDAYHQAFLTVLVNRLGAP
HWIGLHSELPGGISYKWSDGSETVYTHWDAEDDEDALAEDCVYVDVNGRWRRADCETLLPGALCQEMHPS
SKPFISNDVVCPTTWVKFGQICYNFDPVVYQLTFEKSREHCRLMANNSDVLTIMSDQENRFVLEQLWTLG
LLHQTVWLGMDFNQDNNSMVWVDGSPVDYNNWPNKSPDPKLVFPDTCVTTRGVDGVWHLSQCTEQLGFIC
KTTTRFHHSAIPAAVLGAVLIFALLAGATWLAYKKNALCFRGLPPIGSIYYRQSGTHTDSDGNVLITDL
>fLAYILIN Fugu layilin (predicted) [Fugu rubripes]
QTVCSGDPQRPCYKIAYFQDVWSRVAFKEASEACEMDGGSLLSIQTAGEQTDVENLLQGSGPDPGSSPPD
DQTPPPSLGLVLMMCCRNWYFDEPSCGGEACVVMYHQPSAPPGPGGPYLYQWNDDRCNMKHNFICKYQPG
LDVPPACPILSEDRGTLVDGTQATAGGGVVREPADTEDVPSQVTTPASSGVLLLYVVIPTIPLILLILVA
SGTCCFQLLRRSGLHSKAAVNQLNLWISKSPKADVEV
>fLAYILIN-F1 Fugu layilin paralogue (predicted) [Fugu rubripes]
MDFMKLFGTVIAVLFHPGCASRLNGQKICRRGTERPCYKVSYIQDSRRRLTFEDASRACRMEGGELLSIQ
TESEQRLIERFIHQLQAGDGNFWIGLRRSPEGSSSGASPVCPSQYYWLDGSKAKYRNWHWDEPSXGGEXC
VVLYYQPSAPPDEDGHFLFQWNDNNCNSKNNFVCKYSEVKTPVFREEESRGANAVAPYIPMSVRTVRHCA
APVAAAASSATNITLRVTDREGVTQVGLWTRKTHLFSNILWVSWVSSRRKTQTNTSRSKPQMGGAVSPYA
VQGPYAFSDITKLDGGPPADMETKYPGLPPQHSQCNDYENVPCPERESCFVTNDIYESSKAQSRRGRGRS
GWVENEIYG
>fSCGF Fugu SCGF (predicted) [Fugu rubripes]
MDPAALTLLCLCSVGLCGAASATPIQTSLPELRKARGDVPDPHPDPNAEPEPASPVSDFENSYNYVLSRL
AGMDQEIHKLMVGHYTVDVKLSQVIERLTTMDAKVLELEDSVREAFQHSRDNRKETGRLEGCMKGRRIGY
KCYLVYNSYEHYAGASRKCSERGGRLAMPRGRKEQEALADYVKSFFHPGNWPVWLGINDLQTEGAYLYDD
GTQVSYFQWRKHFLSGQPDGGRRENCVAMASDDGDWWDHYCDRAMNYLCEFDDRVAL
>fPKD1L2 Fugu PKD-1 homologue 2 (predicted) [Fugu rubripes]
MESFTLSILTCLMICFLTGACHADDDAHAFSCPEHQEGFDASCYEFVSKQQSFLNAQGWCERGGGHLAFI
LNDEIQQFLLKHLEPGLDWWLGLAPAAPNLTLDTTATDGSLAWLDGSDISYSNWVNPPDTEAACGHILKH
SGFQWEATANCSQELNFICQFESERSLACNDHNATLQCGSGQVIEIDDSFYGRKTIHYCRSELTTSPASS
QEECSWIDVTESITGLQLLLTKLAAVFDNVTITVRWLLQPFEGNLTCTLNAGDGHTIDPYSPVKMESTMM
HKFSHPGVFTVSVECTTSDWRVTAEKTITVQEPVRQFGVIRCYSRNMSTDGNKCNVFHDGPVHVQVQVEQ
GTNISYGILLDDQLLANSSVDRGTTPYNITLSVNVMEKLGLGCHNLTLTASNRITGHSVSSGLELCVQEP
VKGLQASIVTDGDDCPDSTDLVISVSLEKGAPVELLFSLTGATDALSEPRDMFNSSSKIYTFSSPLEGLL
KVNVRAMNALSAFDVDVDLSKILHACQNYSDHSLDESGNSTIGNMSINNVKIIAAPDTLMDNSQSVSLNV
TGPDLSPENGLTFEWKCRGNCKCGHKTKGDTHTIEKDCLPDPFDMIKYVVAVRRATWFRKPLKLGSSSKC
ISVVPKKFTDVTISCEDCASISVNDHVKLRLNCVSTCPDVVWSIEDLKLDGLQKCYLKAGRKPLVDKQEG
NTEYVVRSQQLKLSKETFRNISVVVYGKTEPGFASYTLPIPDAEPTKPSATGAPADPSPPSCSISPSSGT
VLDAFDITCSASAFCSTGCSYCFKTDTGNHLRCSTAAEVRSVYLPLGDMNNNYSLTVVVTVKNERGTTTS
TVPTQVWKSSSSVEALQTTLEDTVSQLEQQGLLTGEALGQIFTSVSDMLNTEANQDQLDARMELREQMLT
KISTVLLDSPSNTTNQVEVTARAVAGLTQRPDELSLAAQEEAGSLLVDLSSALNTLTINQDDGGEVVHAA
TPIVEAASNILNVSSSKKVSDFLLTGIDNVQSALLINKELNGEPAIIDSGQISVYVNRLSPENMQMQTIN
VQKNTSSKFSFPPLPTHIVSPEEPVDVRILLPRLDIGRENNTVLDLANFSTVIIEVPSPDVTLVLKLEPS
DEISFMLFLGYKDYPSDENYVAKTRIPLKNSTAEEKYTWVLSPNDRTEDVGLHYLVVKPIVEPGTKSVNA
TVTVISIAAQCKYWNETQSSWSEDGCRVGPLTTPLVTQCLCNHLTVFGSSFFVMPNLVDVSRTAELFATF
TNNPVVVCFVGAIFAIYLLVVVWARRKDIQDSAKAIDVVQPLPLRYVNKVIVQDLESDRKWHFLCNSWLA
VDVGECSIDKVFPVATETDLKRFSTFTRVQRVSCCFSLLLCTMLTSIMFWGIPTDPSEQTMDLGHIEFTW
QQVMIGVQSSIIMFPINLLIVSIFRNTRPREKASKTDASNQGKKGRVSPSKPSPKKESKDITPDTVMKDI
KRIAQSLLKAMKSPVPDMELRPGQQVDINTLLSLLEDIIRLQNWAAGDFYTDEIKKDHSKTLSLHSVNLQ
DNSLYGSPEKTSEENPKRSGNSRYLYRQLHRVEKELGLLGPSGFPYPDRYNRAVQQVQGIKGLLEYDLAS
SSLETAKLNSSVSLEESGDSSKKCCQRGLPWWFVFVGWTLVIATSGVSGYFTMMYGLTYGKDRSISWLIS
MLVSFFESLFITQPLKVLGFAAFFALVLKKVDQEEFGEPQINESLRYADPDMMCAVRRDSTCSFYQPPPP
TDIERMRNNMIKEQKVFALIREILGFMWMLLLVAYGQRDPNAFFLTQHIRQSFSKDISDSMSIQDVFNWA
NATLLSNLFGEYPGFITDGNSKLVGNARLRQVRVNKDSCHTASSMQQPGRDCHAQYSWDLENMGSYSPGW
SSVVVDNTSQNLDSPWVYQSQGRLRAYPIWGNMMLYRGGGFVVDLGPDSQNSSRVLQYLYDNTWIDVYTQ
AVFVEFTVYNANVNLFCIVTLMFETTATGAFQFRTELQNVRLYQSTGGLHIFVMASEAIYFLFIFYYMVV
QGKLMRQQRWAYFRSKWNLLELAIIILSWSALSVFIKRTLLGKRDIEYYQSNKDQYASFHETAKADAVLG
YLIAFLVLLATIKFWHLLRLNPKLHMITATLQRAWADISGFLVVMAIMFLAYSIASNLMYGWKLYSYRTL
LDAAQTMISLQLGIFNYEEVLDYNPVLGAFLIGSCIVFMTFVVLNLFISVVLVAFSQEQIYHKPSEDEEI
VDLMLMKLGSLFGLKCKKQERTQQLPKSHVERERRRPVSQIEGLRCPSDFISFPGVDHDLNFPTSLYSE
>fC1qRP Fugu C1qRP (predicted) [Fugu rubripes]
ICHPDGCYAVFLQKRTFREAGRSCRERGGTLATMHTEEAAGVVHELLSGTEAQGARQRLRLWIGLHRPPR
QCSTSRPLRGFVWVTGDQDGQFTNWLREDSPGTCAAPRCVAMTVHTSESGRESSDNFRWLDGSCALPLDG
YVCQYNYKGMCPTLEDEGRGAAVYTTPFHLISSLITHVPYGSVATVFCPADQSDTDAPAEQTVLCMERDD
ETVGWSRDTPLCTSGPTSSMKNQDWCSGDHGCEQYCQNTDTDYYCYCSEGFVISEDGYSCKSDPLSQTNA
PDLPSDSAGPTDQPHIKQVCVDMGCEYNCVETPRTVRCTCPPGYQMGPDGRRCSDVDECRQQPCPQVCVN
IPGTFHCTCHPGYQPDDEGECVDIDECLDEGSCQGICENTVGSFRCVCNPGYELGKGEECVDVDECMGES
PCQQQCLNYMGGYQCYCDNGFDLQSDGLTCQPSFDDGEYSTLTPDPSDSSHIPILDPSHDIPWSTSYTLD
PNFEPETSLGVDLLTESPEQVLPDITHGSDNSPSQWDVFSPEGYQTVPSPTQKQGTGNEIVHGVEGKEGT
RDINGHRGVELSDHSSTGNRDNSHLDNTEETIGTAETGAGSTDGKKKHDKSWLLVALLVPLCVFLVVMLA
LGIVYCTSCAVAQEPELFRMLSLDTPQQCLLIGERVKPQA
>fC1qRP-F1 Putative Fugu C1qRP paralogue (fragment, predicted) [Fugu rubripes]
MDMLLISLWVLVSTVQGSSGAAQETLCTPNTCFTVHTLRLSFQMAWRSCEQNGGYLMTVRDREEENVLRS
LLSNIPRRHQERTQTFWIGLKLHKGDCVLAYQPLGGFKWISGEEDSSYSNWEKQPASTCTEERCVRVLRP
FSGEPHLRWTAGSCRRPSSYVCKFYFSGMCKALVLSGPGQIAYTAPFSERPQHYKMQLLPFGTYADISCS
DQQSHLSVCKKTEDGFRWSHPGPFCRTGSPNCSHNGGCQHFCQQAAGELRCLCQDGYSLEEDGLSCRRVD
ACTEHLCEHQCLPGGAGHSCTCADGFKLDANLRNCSDIDECTWAACGQHLCMNSHGSYTCVCRDGHPMVD
GGCVPVDEC
>fCETM Fugu protein containing CTLD, EGF and transmembrane domains (predicted) [Fugu rubripes]
IHGEAEHSENMSLWFWISLWASFSAVFWNAAAQSPSYTLQHSQMTFDKAAEACSPGHLTTVLNKHELAHI
LDLIPEAEPPLIRGSFTFWVGLRKDKRECVVPEFPLRGFKWTADDSEETQVSQWAAEPELTCTAVQCAAL
KAQVDSSNVTDWGLIPVRCETKHRFICKHNDSHTPQPPKPTAPNLVPTSAGLEPRRSTRTPDAQTSEGEA
GSTPGSEKDRGSNSCGHPDLSTARSLIPHPKDRSRIQVECWTAGMQVEIRCSGQPALWRLLDGSVANFTS
ICVPCDDGFRKNSSGKCEDIDECREKSAPCRNTCQNTPGSYRCVCTDETGEVVSEDSLMCNDTAGTADKR
LDSGLLVPVLVAVVGLVVLVVLFAVMVKCCVMRRSKRRAVKKAEKMSMNSKDEKKPAI
>fENDOSIALIN Fugu endosialin (predicted) [Fugu rubripes]
ETDALCTADGCFVLYFQRKTFLDSWRACKEDGGNLATIKRKDDANAIGQLFSSVDLRHSRTKVRVWIGLQ
RQPRHCSTTRPLRGFSWTTGDQDTEYTNWQNEDSFGMCSTPQCVAMGYNTQEQSDNLKWLNDFCMVHMDG
YLCHYAYKGMCSALWNEGAGNPLYVTPFNLLSTLLTHVPLGSVATVPCLSVVKQEPSVICMMKEDGSVGW
SRNSPLCSEPPASHNWCKVDNGGCEHYCRVAGIHFYCECADGYQVAENGQNCELPDVCEGAPCKFECLPL
SDSYRCACPDGYMLAPDEHDCMDVDECLQSPCEHVCVNSPGSFECHCRDGYLLDEEGACEDTDECVANPC
EHACENTAGSHICHCNLGFSPIPEDMSRCQDTDECQIPGTCQQMCVNFEGGFQCYCEEGYELMSDQYSCH
KMEEDYDQSAVTPPGLLWDPSHYDWATEQHNTDWPVEDDQSLKWLTDPPKTAESGVIWVTSSHKEDLPST
EAQEPSPQKPVKDKDDLGKEETSWSELGQSSQVEIGVLIPTLYTTAPPTTEPPLITTPDWYEDELEDETT
TSLPWISTTKLSEGAHNWWKGITTSNQNTGNPEDSALVTHMPTGSGFHKKANDHLLRENSKLPQDISEEE
GALNKTLSDETADPSLDFPTQLSAIETGGAGEVVDIVQEENGQRQGKTWLLVAILVPVCIFTVLMVTLGI
IYCNCFADQPRNKKAANCYHWISGAHDKQGAPTSSSGVMTHV
>fBIMLEC Fugu homologue of the novel C-type lectin from BCG cell wall induced monocyte (Bimlec) (predicted) [Fugu rubripes]
MGSLTEKLPFVVLVSFIQLRLTLTGDCPADGRTWVPFQDKCYHFVHGAEDQIKSYTYARAKSLCQGFELL
SIQSVQENDFAIKYSPEVWKGTVNVWLGMYFDTDNDTMRWSDNSPVKFTNWEDDSSPDIALMDTCGVLHS
NTGKWQKVSCLDEVENGVVCEAKQAPSPALSILVILSVITVVGVSAGIWFLYQKQNLGSNIFTAFEYHPP
FRVLEPDQSCLVDAEEADSVP
>fSEEC Fugu SCP-EGF-EFG-CTLD containing protein SEEC (predicted) [Fugu rubripes]
EWNESLASLAKERASTCNSAPPAPNASFDGHVGWNTNRSALGVSSFSDVLAEWFEEGKSFLHLSGKCKEG
ATCQHYTQLVWATSSQVGCASHLCPGEGGLWEMFVCAYFPGGNWEVKGQLVAPYKAGLSCSLCTSSMSGC
YRLWDHVGGLCGELEPDTLRVLHKLLEALICVQQHARLLPEVPLNPCRMSCGQHGRLNVSSCKCTCDPGF
TGRLCQGTACPQQNCLTGPIGAAGGFLVGDSPLSWPRLCCVSAVRCSFQCAHGRLRAEECTCVCDGGYGG
PKCTENVQFPLHSCDLVVDGDCFAVSSDADTYYGARSRCQERGGTLARIHNQKVQDILAFYLSRLETNNQ
LSHSDFLTQNFWIVIQAHTVLQRCTVRVKRHLGSAGLTFKPLKESFRWDSGEILQFSSFAFGQPDNQGFG
NCVELQASSTFNWNDQRCRTRNRYICMH
>fCBCP Fugu Calx-Beta and CTLD containing protein CBCP (predicted) [Fugu rubripes]
VVLLGLGSSSHTSLLKVNKGLKVKRGQTAFLQEGDLQFNIPRQKDACKLEVVLNEPITQRVGKLLPQVFD
CHYLSDEVKYVHNGCPLLQEDTVQLRLYFTETETHMEVFSIHVDIVQPDCSIIKLGPKSLKVPEFYSLSD
AVDGNVVSFHYEKRSSLQCSILLSSQDTHFPAHGQLDNKARAMCRSEDCLKGLKLVKFTKIPCDQFLMMG
LRYQHTDPPSPDKDYITIKLELKDVRSGSIYRSEQVWIPVQIVSAMPNQPPKPSFMSMFILEVDQFILTP
LSTATVDAEDEETPQQLLVFNITKPPTHGFITHLSDHTRPVSSFTWLDLNDMLIGYQPPNSSHSQRQNYE
VEFEVHDLFFERSPSITVHMSVRNADTNAPRVSWNMGLSLLEGQSRPITWEQLQIVDNDNLNAVRLITLD
GLQHGRLTVRGGKGFMFTVSDIKAGVVRYHHDDSDTTKDFIIFRISDGQHQTRHKFPIKVLPKDDSPPFL
ITNMLLEVSEGQTVLLRGSTLQASDMDSSDDYILFNITRPPQAGEIMKVPGPGLTGYPVSQFLQKDLFQS
IIYYRHLGNEVFDDSFEVVLSDFHDPPNFSESQVVMVYIEPVPDQPPKEAPGSSRCLVIRETDVVHITRQ
ELQFVDEESPDSELTYTVTSPPFYSSSHSHSSDAGRLFLVDSIPKFHKDPTAPVLRLFTQHAVNFMKVAY
MPPILDIGPNPQHIQMILSVTNHLGRTVTGICFNITVMPVDNQPPQVRSDHWDQFVEAEESVSQNLLLSD
MDSREEVLQVQLKTGPQHGSLRIGPLPLENGGFFTVKDLKSLKMRYSHDGSETLEDNIEFMATDGTNSIT
FILKVKVNPINDEVPVVAPGLKPVLSCPEGQEILITTEFLYATDADTINSSLLFLIARQPHHGVVLRKDS
IVDRFIQADVAAGIISYKHMGQEIGLTPRHDTITFVISDEESGSGGVTAESRKRAELRNSLPVYDLHVTV
FPVDSQPPSLTAGDVEEGGVATITASHLRASDVDTALDKLVVSLTYPPQFGYIENVLPSPGFEKSNTGIS
IASFSYRDIINGHVNYVQSRHQRVEPTADQFKLYVSDGQRTSAHVPFYIIIKPTNDEIPEFVAHNITVEE
GEKKQLDLSILQVMDLDVPENKLQFSVLKAPKHGSIVSYSADRLNTKRREAPIADFTLQDLQNGMDVMYV
HDDSENMEDSFILQLTDGRHQLDREVMVRVEPVNDEKPQLVRNNGLEVEPGETRLISSVVLLAQDADTLS
TDVIYMIQSVPKQGVLQLKEAQDWVTLRVGSNCSQEGVNMNLLRYVHTGADDTKALDFFVFCLFDGKNQS
PPQHFYISIKELEKGIISIFVKPVKVSRGDRVVLTTDVLLATDGSDKPEELLYVVTTPPSHGHIEYITHP
GVAISTFSQLDVAANHVAYTHDNPFGYLFRFVVSNGQMSRNGSFEISVEMVDRILPSLTANRGLSVPQGT
TVILGPECLALSDPDTPPEALTFALIQPPQYGKLLLNGVALTSGSNFTQKNIQGMEVTYKHDGGPSQIDR
FGFTASDSSARGFLLDGRLQTAAVFFTIQIQPLDTRAPDVVKLLPLWKAEPLGDGRHGIFLSAHELKAQD
SGSRDEQLMFCITRQPYFGYLENITTGGFVPQRFSQLELSKRTIVYVINPDKQSLSDSLEFQVSDTLGNT
GPSHLLEFSWSSVELSLQTYFVCEEQGSVSLDIVRKGNLAESSYITVKVEEVTATAGRDYLPNPSSLIQF
DPGVSQRSWQIQIIQDNLEEAEEIFEVLLTSPEGTVVGSNSKAQVTIRRSGSRTGGGCRPNHGQHTPVLG
GKEIPSNFYPQHGSIQLEKLPLGTDSVIWSRGDRISRPSGDVTGNKVRVIGNPKVVAPSSVFHNGTDVVF
TYHGIMQLQVEDDTSPSRKGRKANIHVVSRGVEQQAPAPKSKNREKTLKPEGRGTERSIPKPCTPELMGL
LHLNQSTNQLLHCNGVSWKPWTPTDQVEIFLSEFYHRTESNPQPHLSNKVTWSEANRSCRERYKGTLSSV
LSKVDMDWLWDFSGRKPFWIGLNDREGRGRWEWVGGEPLVYTNWRKTPPRRRTKGRKKCVLVWRRAKWQS
RDCKSAQGRGFMCWL
>fCD44 Fugu CD44 (predicted) [Fugu rubripes]
MARVQLFLHLLLLFAPNLLHPVKARPQSPGAAGVFLLPEGGEYSFSLSDAGAACLQLNATIASRAQVERA
LQLGLETCRFGWTADRIAVVPRLTADTKCGKGRTGVVPWATSEDQKFAVFCFDASDLEFSSDRPTAPPRS
ATDSSALTSLLQTSTATEPPLTSWTGPPLSENKHSPRCSPDPGLHSAPPGSNLHLREGLVHPPSHICVPA
DHLHGCSRQFGLFHFCPTEPVHVLNKRPQSFTGRQEVKQSKHPAEAPEQPKVVIRPPDLPTALIILASIL
MLLVVAAVLWCYKVSWPKGQPDDCVETEMWKHSDSEVDLSRAQEEESDRKCLGDITLGMDPESRMTLE
>fCRTL1-F1 Putative fugu cartilage linking protein paralogue (predicted) [Fugu rubripes]
MWAEVWKLALLQLLLLEFCWVKGVPACESHEFQCKLGNCIPAVWRCDGDVDCADNSDEEDCESQCEANQF
RCKDGLCIPASWQCDGDKDCSDYTDELECIDLQESCQAEDFMCGSGRCIPATWRCDGSGDCPDNSDEMNC
PRRTCDPAMYLCENGECILAGWRCDGASDCGDETDEENCTQAYKEMTCPPGHFQCKYGECIPARWKCDDE
FDCSDQSDEENCFRIFGDLGGNATLPCRLPSKRSNTGIQVKWIKLENDESPLEDVLLSLGTKTKTFGRFE
NRVFLQGADSRDVSLVIHDIAVEDMGQYRCEVIDGTKRTAEEGFLKVKGCVIEGVVFPYFPPSGRYNLNF
TKATQACLEQDAVIASHNQLLKAWRDGLDWCNAGWLSDGSVRYPITNAREPCGGADNPAGLRSYGLQDRR
SLFDVFCFSSTLKGTFYWLVQPDSLTFAEAVQACLDDGAQIAKVGHIFSAWKLEGYDRCDAGWLADGSVR
YPISRPRKNCSPTESAVRFVGFPDKTQKSFGVYCYKAEQ
>fLyve-1 Fugu homologue of the lymphatic vessel endothelial HA receptor-1 Lyve-1 (predicted) [Fugu rubripes]
MLFPVFPAENQSVAGVFLVSHWNGLHQPQYAFNTSEARRMCGSLGVSIASKAQVKEALDRGLETCRYGWT
DENLAVIPRSKALASCGQNKTGLVTWRAAVTQKFDVFCFNETDAAAQLRTTTTDSLFSSSDFPEQTHSSS
TVASPTRNMPPSSSLTPFPSSSSSPADTKAILITSACVLLLVAVVILAFLKL
>fSTABILIN-1 Fugu stabilin-1 (predicted) [Fugu rubripes]
CCPGYYGHECFKCPGDVGNWCSNHGECQDGSLGSGECRCYEGFHGTACEDCEPGRYGVNCSSKCTCDHGK
CADGLEGTGRCVCYKGWKGASCSVEIVDDACGGICDEHANCANGPPRSTASCACVAGYQGNGTHCEEVDM
CSQANGGCSEFATCTKLSAGERSCTCKEDYTGDGTVCLEIDGCLVNNGGCHKSAECIRTGANTVTCKCRF
GFAGSGKFCYAINICLQDNGGCSEHARCRQIQPGQRECTCFSGYVGDGFTCVGSTYSVSHDSFDVQFNVR
SHLFSPLYGDGPFTIFVPLEKFNNASSYEEWKRSGRLDALVRYHIVSCELLRLRDLKSTKVAVSTSGHTL
HFSQQQGSVWINNRSRIVQSDYVTFNGVIHHISALLTPYTLEDKPVARPDKMDLTSAAAFYGYTRFYRLM
EEAGLLPVFSMVIHQPFTMLWPTDAALSSLPAERQRWLSSPDHRDELVAIVKAHVIRNAKMLGLSQPGNA
SKFRSMHGSQIKFSCDKTLVGAVLINDAARIVDRYMTFQEGLAYGIDQLLEPPGLGAHCDMLENRTTYVS
KLVQNLTGFRSSGVFSTFLQGRWEDCLDIRPRRRGFSNPFLSYHYSPMVQKGCRRVCYFPSWIQKCCGNH
YGRDCQVCPGGIESPCNNHGNCSDGILGSGKCTCNKGFKGSACDQCSAGYYGTNCTACDNCGKWGNCDDG
IQGSGKCVCRQGWTGGNCQLEIQSLPEECQQCHALAECVPGVGCQCKARFQGNGSFCIPEPQLCSEYNGG
CHQNADCNQTGWTVNCTCQFGFQGDGFFCEPINRCIQEQNGGCSDFASCKFVGPNKRDCECLPGYVGNGV
QCLEKVVPPVDRCLQDNGDCDPVATCKDLHYHAKTAGVFHLRSPSGKYKMNFSEADTACTNEGATLASFK
QLGDAQQLGMHLCVAGWMDGGKVGYPICFPSLNCGENHVGLVMYRDPVPQSSKYDAYCYRLDDVSCVCPA
GFVGDGYFCNGVLMNVLATNSNFSIFYQASVTHGPRSKGKELIDFLSHRTSEVTIFVPPNTGFAPNQVLS
THKMVNERLVLDWDIPASNGIIHIIEAPLMAPPVRISLHASQHQRYSSGTLSAISIFLLLMCILAGVGFS
IFRRKTDAFRFHYFKNKDADSSTGVQPKPTLLSYPNPMYGDSRDLSELFG
>fFDC-F1 Putative Fugu dual-CTLD protein 1 [Fugu rubripes]
MDRCVILMLFTSGFGSSCSSHLSLRTYHIITKGLTWEGAQQYCRENFQDLATFESMDDVNSITELYDWSW
IGLHEYSKSWKTMSKDINSWRWSLTGEGSRTGYYKWRDSEPDNHMLMEHCVGMKPGGNWFDDSCQREKRF
VCYLTNGCYVAVVEGKNAYVHVSEVRSWYSALTYCRQHHIGFPVIENSDQQKLVHSAIPSYSDAPIWLGL
YRVPWVWSDGSQSSYRNWSSSKSENYKDEKFCVSAKSNSEWSDFNCSSDRPFICQQGDSESRWTCFGFG
>fFDC-F2 Putative Fugu dual-CTLD protein 2 [Fugu rubripes]
SSKTWLEAQQHCRRAQGDLASVSDLQDLKELAGLLKDNSRVARVAFLGLRREWGWSVSDGDDYREGEPVY
WNWADNEPSQQDCVSVGLSGKWFATNCSTTLSFFCYNGSLNWSDAQAYCRRRYTNLAWVRHKHENKELWD
ISNNLTVWIGLTRMSWRWSDGSQPTFLPWKMIPHPHEEHGDCGALDVHDKIHGIIHLNCAGKAPFFCSR
>fFDC-F3 Putative Fugu dual-CTLD protein 3 [Fugu rubripes]
YVLVSKNMMWGAARAYCRENHTDLATIESLKDMKMLASIAAARSITGLIWIGLKKYELKSWMWSSGDTPG
LTGYTNWATLPTSSNNCGALMGDGKWLGVLCTETLPFVCQITTDNGSYEVILTKLSWKEANNYCHKRGKD
LARARSRTENQAVQEVLSGHGSYFWIGLFRDGWTWSDQSDASFRYWASTQPNNDGHCTLFNAVKMTWWDR
SCKDHYYFFCYNGELLGSLN
>fFDC-F4 Putative Fugu dual-CTLD protein 4 [Fugu rubripes]
CLMLMVTVEIRAETKSFLLLVETMSWDAAQELCSQRGGDLASISDELQHSMIYNMTNDMNVSFWIGLRDD
VNSWRWSLNTSSHFVLRWEQSEPDNANSSERCASISDIGSWRDRDCSVQMPFFCDDGVLVNLEKSWSEAL
AHCRTLYTDLSAVLLSTTNQILADELKDRHLQEAWIGLYRDSWKWVDSTTSSFRPWAPNEPDNKNNAEGC
VAMSGEHWYDRTCNLEMSVLCQPPPLLRALGPNEPDNKNNAEGCVAMSGEHWYDRTCNLEMSVLCQ
>fFDC-F5 Putative Fugu dual-CTLD protein 5 [Fugu rubripes]
MAKALLLALSLSGLTFRSAGVVRKYHYVDTALSWWDARTHCKAKFANLATVTKQEDADGLLQALPSTGNY
TWIGLHDDLTKWWWSMTNISFNNHRNYSNWEMEKIDNISSRDRCILMKTSGTWQDRSCEEEQLLVCYDEE
SPNTYVFVNKSMNWRDARTFCRAHHTDLAFVRNSSENGRIAALLPADAWIGLFRVSWKKWSDQERVSFTD
WGEGQPDSKANASCGAADATTATWWDDDCSLKRPFVCYTIQKTQKARVKLKFLSEADLMDPAVNQQLLEQ
LRGKLAKILSEFKIQWTETDGEIFHKEKETGQRWSIFSGIGLQR
>fFDC-F6 Putative Fugu dual-CTLD protein 6 [Fugu rubripes]
MEKTFSCTLLLLSWSTISSKYVYIEEKMTWHKAQQFCQVHHTDLAHVSNRNDNQRLEKKRTEISWIGLYR
NSTHTEKWRWSGGGEASVLFWAFDQPDHKHGEDYGMLLDDGWHDAGPDYKTTFFCYSPIVVRKRKTWEEA
MGYCRQHHRDLASLLSETEMMLISKQLLKTQSTEPVWIGLHFFSGKWLWVDGETTSYKAWGQGGEPGCPN
SKQVCAALRMKDTNSMVSNFDNATNNFVYEWEARNCDDQLPLICH
>fFDC-F7 Putative Fugu dual-CTLD protein 7 [Fugu rubripes]
MCPVALISSDFHLITQPKSYDDAKTYCRHFYGDLATVHNLSDVNHLMASALNDSTRAWIGLENGRVWRWH
WSQPDQILDYVNWGPGEPQNKSRDGCAAMDGRGRWFESDCAALRSFLCQGVGGTGGYTLVGQAKSWRDAQ
LHCRDLLSDLVIVRSAETNEAALRASASQTVWIGLFKDPWRWSDGSPASFRHWKPSQPNYLKGQDCVVTV
FSDQGKWNDLRCGRRHHFVCRGARKYVTTTTAATSDQEPTRTTRNTTAVEIWTHLTVWASTNASSEAAAV
SQLTPNATDGATRSPTPEVTTARLPSQPTGGSVRSENLILIRENLTWIQALSYCRKNHVDLVHITTRDVQ
EKVAAIVKNSTSPHVWTGLRYTCLFNFWFWATSAPGCYQNWAPGQGPQRDYGCRVTDVFYMLSAGVCTHG
NVNLHLTHTICATSPIVLPRPPERRCERPRQLPPLT
>fFTCP Putative Fugu triple-CTLD protein [Fugu rubripes]
FLTMTKSILSGLFFPLLFSSSVLGNDSVIVKDYQHVSQHLTWQEAQSHCRTIPHTDLATIQQPDADRILI
DTYNAWIGYYIPAQWTDKYYIWISEDYTGEDPNDGNCGSVQSSTKSFLYQHCQQYLFFICQHSLVNGLRN
YTLVLQSKTWTEALNYCKENFYSLATLKDYTSRNSAVVQKDFPVWIGLYREGKMWKWSKGSSEYRNWATG
EPKNDGDCVTISSITRKMSTQDCRARFPFVCLKENLILVKENKTWQEALEHCRAFNYELVSVQPGEDHRR
MMGYIMEAETNKVWTGLRFLAGDWLWMNKATVRYSELPLCPQQGQRCGVLSKEDKGSVEITDCSWKLNFL
CYTST
>fNLSLH Putative Fugu novel L-SeLectin homologue (NLSLH) [Fugu rubripes]
MFFSIYFFRDANQSSFFHFPDKSPVLPSFIFVNKSMSWMDAQSYCRQHYTDLASVRDKSENEQIQLISSS
RQIWIGLYRGPWKWSDGSSTSFLRAKTNRDRTSCGVFYKNKMRVSNCDSERFSVCQMGELDR
>fNLSLH-F1 Putative Fugu novel L-SeLectin homologue (NLSLH) protein 1 [Fugu rubripes]
MVRCLTSGNVTSTCFETLFNNWCVTFFHFPDKSPILPSFIFVNKPMSWMDAQSYCRQHYTDLASVRDKSE
NEQIQLISSSPQIWIGLYRGPWKWSDGSSTSFLRAKTNINETHARNRTSCGVFYKNKMRVSNCDSERFSV
CQ
>fAGGRECOL Putative Fugu CTLD-containing protein equally similar to aggrecan and placenta collectin (predicted) [Fugu rubripes]
VSDENFESTGEDEVQAAVEGPPINTGPRFQISYEIIWTSSWIFGMIIILALILARWTRTWSIFSAKDQAA
IMMEKERYQLGFNSTGLWRFCNRTTLDCSWCPPGWIDHDSRCYLALLETRTFVNAQEVCKRRYRGHLPIV
LNAADQILLTNITNKLDEEYGVNGVWVGLNDMQMEGTFTWVDGTPLTAKASFWKVGNPNNMIPWYDRLGE
GQDCVAIVPTRAYKKDDWYYSWDDIICRGKRHFICEIPNLSLDVTNLAASQSQSSTNKTNAKSSAT
>fANZG001 Putative Fugu CTLD-containing protein (predicted) [Fugu rubripes]
GPQQAVSNGGSKVTSVKLAIGLLTALLTAAVIGLIFTTNPCLNCPDGWKGFEGQCYYFSNNTLDFEKARE
QCQQQGADLVKVSSKEEQKFLAAAVAPMITNNDRFWIGLTDSEKEGQWLWMDRSPLEERNMLSNNFTHRG
AENLSCFCKHE
>fANZG002 Putative Fugu CTLD-containing protein (predicted) [Fugu rubripes]
TPCLNCPDGWKSFEGQCYYFSNYTLVFEKAREQCQQQGADLVKVSSKEEQKFLATTVAPMLANGNRFWIG
LTDSEKEGQWLWMDGSPLEESLKFWVSPEPDDWKKEDPKNGEDCATLGERSGNEYCCSLTARIRTSMASS
VLSSRGVEEYQTGLLGVQEACG
>fANZG004 Putative Fugu protein with CTLD and FTP domains (predicted) [Fugu rubripes]
YPLPNVALKGKASQSSTLSFSDASKAIDGRRNSFYGSGYCSHTAGDETDPWWRVDLQKKFIITTVKVTNR
GDCCHERLDGAEIRIGNEPRNNGNNNSRCALITRIGPGKTSTFHCEQGSMAGRFVNILIPGKRKTLTLCE
VEVYGAPEERPLRNVALKKPVKWSLQTQYHTSSASVNGCRNVNSADCCTAELFKHWWKVDLLAVYKIKAI
TIINVQEDFKETNIYIRNPGANLDDDLCVQASPQQQTQTHTFHCNDRVGRYIQFIFPHVVTNQWVKLCEV
EVYASSAESAKNLGPTAPTVPTALATLAPSSESVVLNGRTMTMVGERLCWSDAVLYCRRHHWDLLSLHSK
EEQAEAVRLLSRATFVITDGVWLGLRRYMTSETWFWMSGDSMIFSQWPHHSVPXQYSSPCGSMDVGAPHQ
WVDRSCGQHLNFICQS
>fANZG005 Putative Fugu CTLD-containing protein (predicted) [Fugu rubripes]
MAAVLNSSTSSVTLEVGEYQDFAKHQAEDAPVEAAHKPKGQFIAVVLLSFGLLCVLQGILNICLRLTMRM
PTAEDGSCEMETKPCPQDWLAFASSCYDISTQYKSWDESQRYCLQNDADLVVIGSIEEQKFLSGFIVYRA
WVGVTDREEEGKWTWVDGTPVNTEREMWLPGQPDDAFGREDCGEVMGQTQLYG
>fANZG006 Putative Fugu CTLD-containing protein (predicted) [Fugu rubripes]
NWRSWEGSRKKCNEMTADLVMIESLEEQEFINNYTKGYNDDAHGYWIGLSNNNINGTWMWINGSNFTVEY
WQTQQPGYKVSCALTLPKAKPLANWGKAACDMRNRWICKK
>fANZG007 Putative Fugu CTLD-containing protein (predicted) [Fugu rubripes]
MSRVFQRVFFQKRGVRWTVILLATLSILSRAEDVTKVNVTCPAHQKSHGGSCYEVVVLRHTFPGARYWCE
QRGGHLAFILDEEMQDFLERHLDPDEDFWFGAASSAAKSSQGSPGDGHLFWLDGSPVTFSVWARSPQLGS
SCGHILGGSGFQWEAASDCNKKLPFICQF
>fEMBPL Putative Fugu EMBP-like protein [Fugu rubripes]
MKTLTLLALSLAVALGMSPGKDEVPGPMVEDGPPAEGPVEEADPAPEDQQEIQSTVFCQKLSAGGHLASI
TSQHLHREVMRLILRANGAPTHVWVGGLRYLTTGRFVWLDGSSWIYADWRPGKPRPTSNVDNCVELLANG
KFNDLRCSETEAFICSHP
>fANZG010 Putative Fugu CTLD-containing protein (predicted) [Fugu rubripes]
MWHSELCSNKKYFYCSLLNGIQYIEMASSWDNASNFCQDLSGQLVNMHDITAYSLNKTGWIGAHQINYIW
SWVGNFTPALTKWAPNEPQSQNCVAFNASTQKSLXAFCXEKLHPFCQNXNLLVVKENKTXXEALNHCLQL
NACENYSSCNYTYNLLSLKEG
>fANZG011 Putative Fugu CTLD-containing protein (predicted) [Fugu rubripes]
VAGGWRESFQYCQNQQLELVSFSRRGHMTQVYNKILLGKQAGPMDLWIGMRRSACSGQWYWLSNEPVTET
NWAEGEPGTVNDAQCVIMTLKSSNFIWKDENCCRNAHPVCYK
>fCFN3 Putative Fugu protein with CTLD and FN3 domains [Fugu rubripes]
GTLVSAAAQTRQYLFVSTELIWTEAQTFCRNNFTDLATIENTADVGAVLNTTAHNGKAWIGLHDELINSW
SWSLENSNFYGAGEANFRNWNISEPDNFNGQEYCVALFGGSPNFGTWGDVNCTVRYRFICYRGLHNVTPS
FIKIYQYLSWYDAQTYCRENYDDLASIRNHTENAVITSLAGADIVWIGLHRDKQWSDGSPSKFRYWAPGQ
PDSGDEECVTTAFNNSGLWSDDNCSLSFPFICYKTILPNAANLKLVQRNETALTLQWDRVKFNVSFILQS
GSRKMTILVPYGNGPISYTVSSLTPGTQYTFILFSVLDNITSSGVNITAVTAPLNTDSFSLTGQNETSIS
LQWNKVNNHSFHLYFYAALYGAHITVLQPDGPGPVNYTVSGLIAGTEYTFTLVTVFNGVTSRGATLRAST
APANTDSFSLTGQNETSISLQWNKVNNHSFILQFNGTQIKVLPPDGPGPVNYTVSGLRAGTEYIFMLFTE
VNGVNSTGVNLTAVT
>fDEC205-FUSE Large Fugu protein similar to DEC205 fused to another CTLD-containing gene (predicted) [Fugu rubripes]
QCQCQAGWRQYEDRCYLFSNDTKTWLEANAFCLEQNSNLMSIQDIHERLWLRTQIGADIFWIGLNDQVVE
GTWEWSDGTTYIEYLSFWMQGQPDNWGGAEDCVQVVGYSNGHWNDENCNVKRKYICKHINPNPGPQCDLT
GGWRQYGSNCYKLKADTRKSWSEARYDCVQEGGDLVSVLSPHEEQYITSILDPSYFDIWIGFSTLKCSKI
SCQVQAGNTQFAWSDAQSSPHSNWAANEPTVDAQAGSCAAIIKDETDEFGKWRSHVCRYERPYMCKRPLN
TICPAGWASFSGSCYWLVSNTNLLTTWHEAHTKCSDMGAHLLILNSQEEQFFINGKLPDFHQVDIPDIWI
GLSDMDQDGHFRWVDKTEVKFSNYGPGWPRNTANIWDCGQIFTGNYDGLWETTNCFKSLGYICELTGGQN
PKPTTTPDSHCDLGYLLYGDFCYKFVTESVSNWNDAETQCQRDQAHLASFHSQEELSFITAHMPAAAWIG
LNDISNENHFVYTDGTPADFVPWAPNQPDNWQDNEDCVQLRGMNHHEPGKLNDDFCTSTKEFICKKGWNT
KCGFWTSDPYNDYCYLFNYLSMRTWAEARADCVNQGGDLISITDPFEQAFIQGVIQHSPTGISLWMGGHD
SITEGGWEWMDGSPFRYIRWSAGNPDDLYGEDCLSMYINDGYWNDDICEYKRGYICKRRGNTPEPPPPHE
GFYTAVVCQDTSAVLHCPEGSVINIQSAFYGRRNADICPQLEGSEGNCTVEGVLPGYRKMCDNRPFCFAY
AHVETDQCPNVSKYLEIIYSCEQKVCLHGLGVEDGNITDSQLSASSSIGGNTPDKARLNGNSCWMPSGTI
TSSWIQVNLNQIRKVTGIVIQGCPQSDHWITKFKLKYSMDGASWNDYTADGTFFPGSTDRNTPDTQLLGT
PVSAQYIRILPLEFSGQAGLRFDVLGCTPDYAVTCDTKPNFNSATDKMTSVKLVYSTFLSAVGCFCNLVF
AFLPLFRVHCPAKCAHSDYTVYGTTEYRGDSNICAAAIHAGVALNDLGGDCTLLKTAGKDFYAGSTRNGI
TSRQYDGNYGVSYTFADGELRCSGPDWHEFGDFCYKPFEEKKTWHYARESCRSLGADLVSIVSMTEQSWL
ESYMYMATSDMWTGMNDLAVPGFFTWSNGHMVTFTYWDLGEPTNHDGFNEDCVKMSYQTGRWNDVYCTEL
NTFVCKMPKAHYPLPSVQPTVYGCPQGWDAYEYSCYWMEETARSWSDAKDFCKGQDSVLVHVGDLYEQAH
FTVALSGKTGFWWIGLRAHGGPTGGVDYVWDNGLPLTYTHWDKEQPDSGDGSCVAMAADKIGAFWDDKQC
SEKFFFFCEKSRPDITPPTKAPTPPPSQGCADGWTAQPHFRNCYKLFHNVDWSQKKSWGAAHEDCVARGA
NLVSIHNQEEEEFLSQYSKASSKWIGLKSNPTEGGYTWSDGTPLSHTNWGPGEPNNHDGREDCVEMVTNG
NGSYSSWNDLNCDAHQDWICMIAKGENPVLPPEPPSPVPAPECGSNSGWRKKNGICYYYNDTDAVDFPTA
LRRCRDERALLASIHDKDEQAYINSMVGTGKVTSAWIGMIMAGVANGQYKWVDGSAVSYTHWGNGEPNNA
NGEEQCVQMNRHQGVWNDANCGRTAGYVCKKHPGDIHTHPPPTQPWEGNCPEGWMRFKNKCFLFKGKKDD
IKANWTYARSWCREQGGDLAVIDNQYENNFVSSYLRDLMLPTWIGLSDLLAENQYAWSDGVSPVLYTNWN
DKEPNNAEGTEHCVAMAHNHLVTGKWNDDACHKAHSFVCSRIKSSSIAPPPPTKSPCPDGYISWYHNCYK
LVEQPATWDAAQAACVQEGGNLASIDMSYDQAFLAGAVLNGMDSWIGLRRKDDGSYTWTDGWPVFFTQWG
PGEPSNINDEGCVAIHGGRVFHGTWNDTKCDLAKPYICKISSESPPPTPVPGNGMCLPFWYPYGRYCYHV
YNGQQGFSWPESRHYCQSIRGDLASLHSRAEVEFVRNLNYTKYHNIWIGLTRDSNCEHRRIHFSVTYACF
AVGWAWTDKTSLGFLNWAHGEPNAAFHPGNAADENCVEMYPDGLWNDNNCLQKRGFVCRHHQCKDQFAYF
SDFVSSYLRDLMLPTWIGLSDLLAENQYAWSDGVSPVLYTNWNDKEPNNAEGTEHCVAMAHNHLVTGKWN
DDACHKAHSFVCSRIKSSSIAPPPPTKSPCPDGYISWYHNCYKLVEQPATWDAAQAACVQEGGNLASIDM
SYDQAFLAGAVLNGMDSWIGLRRKDDGSYTWTDGWPVFFTQWGPGEPSNINDEGCVAIHGGRVFHGTWND
TKCDLAKPYICKISSESPPPTPAPGNGMCLPFWYPYGRYCYHVYNGQQGFSWPESRHYCQSIRGDLASLH
SRAEVEFVRNLNYTKYHNIWIGLTRDSNCEHRRIHFSVTYACFAVGWAWTDKTSLGFLNWAHGEPNAAFH
PGNAADENCVEMYPDGLWNDNNCLQKRGFVCRHHQYHTTDDNGNPVFPTPGPGGPNNGGVIAGAIIAAVL
VFTLVAGLLYYLLGVRGYKLSGLSLPTRAANRVDVPAFTNPNFGGESDT
>fPTP-GMC1 Putative Fugu homologue of the PTP-GMC1 with a CTLD domain (predicted) [Fugu rubripes]
MTTSQATSKETTVMTDRTTLTDRVTIRTMTTQTPTSRADTTELVTTEIITSPDTSPTTEEVSTTHPFLLP
TTPCTPPYSYRIDECAELICFNGELLLHNSSVHCRYNTTQPQCSLLGLPVLINTDPCCPQWQCPCRCTVM
SDLRVITFDGNNVALYDNGSYILVNLPTETIIGTVEKCPTSQVTVNYRTPRLPFSHHSLYVEDTGSMYLI
QTPGGVSMQWYHSTGIMVLQYITTYNASVPTQGLCGCCDGNPEDDLRLPNGTVVRELGDMMLFLHAWRVP
TTDESEHMRRIGDNCTTGDCSTCLSMLYQRAFVPCHSKVPPEHFCDIMWAGDLHYKDHQCDFLAAYVAVC
YTHQVCISWRRHNFCPLRCPPGKEYQPCVSTCTSRTCLNREYYEESTCSFIREECVCRSGTILHRADSPY
CVTEDRCVCTDNEGNPRAPGEVWNGSARSCCLYKCLENGSVVAVEPDCSSVPSLLCEREGEYVLDVVEEG
ACCPKKICDCNMTICDSEVPSCDTGNRLVIGYSTLSCCPEYRCECDPTACPPMSAPSCRDDQFLVEVRGE
KPCCFTYLCEKAEVCLFQGVTVLGPGQSLVQYLEGELCYTVHCLHHRDPESGFNAMDVSFVNCSQKCGTH
QVYEPSTDPQNGGVVQSYVDGCCKTCKEDGKTCKRVAIRTTIRKDDCRSNAPVFLLTCEKPLNPVEVELL
FSPFKGPHADRVTCRATSNHQVYSEAPDHSASANCQVSLRLVEDPTGYNITLTGDSGDAVETKTFHFTPV
SLSSIRVHSTTTSVALSWELDGQRSLSALSLYNAHTQAVTRVMDIGSSEVKSQYTVRGLHPGTHFRLKAV
VTTFFKDLSISVKQSLYIGAETARCPHNWLANGRSCYTVRRAGLTWREAQRSCGDLAAGSHLADLKMLEE
LLFISSHMLRHNNLLMLWTGLSDQQVAEQQVELCWSDLLALISLNISSFEVFLQYREETNGELFRGERIE
GRLAYRTESRSVAKKVVEVPISLSSRGVTVAGPPSPQNITVSAVTTDQIQVHWTLPVALFDVGWTFLVRY
MDMSNDQNRTVGMSKISRISETNPLRSYTAAIGGLESHRKYRIEVSTVTKHGIESCEQAAVVVQTDPLPI
QVAVPLSVGTNSAQLHVQRPQLSVIDGVKVCMCPVACDKVCKGSCGYLCDWYPLPAGVHVLTLQNLSPGS
EYQLGVYSTSHQQTGPPYYTTRIKTGLAPPNQVREGVVTDSSIELLWDPAQGDSHGYEVMCLNCEQPHRV
QKVSSQNAVFSSLIPGTRFHFVVRTEKESFTDSYPVTINITAVPEVPQEVVLSGQVVTSVFVTWRPPPGG
VKGYKIVFGLLSADRRLWVEQLVQGTSYEITDLIPGSDYCVSIQSVLGLDASRAIHREFSTSERRFDEKM
VEAKIFLYLKAACNLVAEPSGLCPLRLADVTSSSFSVSWDSAYGEFDFHRVTVTNTSVTNTLVIPKKERV
AVVTGLVEGCTYNVSVERVRGGTAGSAASLRFSTVPASVQGMHILNVSARAFSLRWEQAKGCVDHYWVNL
QPNKGKVIVHPAHDGYIQADVVNVSPGTQYAVTVGAASASSSNISPGVSRMINTNESVPDAPSALEGEAV
GSNGILLSWTMPPDSNNVDGYVISVVQDLQAEAEDSVSIRVSWRSPAKPNGLITRYRVQVLVDDVLLQDI
TLTADVNTTSLNEDEMIPAGVHNRRKRTAELSLVTSPLTFTATRSDLGGVTVREEVLDVLAETLSYLVSE
LNPFTEYTFRVTASTVVGEGPAKDITEKTREQVPSSVLDVSYQNISSTSILVAWVPPLYPNGRITHYTVY
GLNLKSNQALKWMTNSTSILITGQVIVFAAQVIPCEFKPVKCGVHSFIDLDKYTGYKLRVAASTAVGESS
LSEEDDIFVFTLEDEPDSPPEDLTVEDISPFTATLSWSPPEKANGVIQHYEVLYENESFSAMANTSSNRI
TLTNLRPFSYYNVSVRVFTRYGHGNQTSDTLYLLSGEGGSPPYDLKFESVSPSEVNVTWEPPLFPNGIIS
HYSLELWNSSHYLNLTSQTNYIHITHLRKYAHYRVAVQAHTRVGPGNYSSEPLNITTLEDEPFDPPQNVT
IANATASSITLFWHPPAEPNGIIIHYTVYYSDNNSVTGQRVPVTELANLSSPDSTYTHTVSGLIGGTNYT
VWMTSSTAQGDGGVQSEPQTVFLPEYVPNDSVRNLTAQIFSSTAIIVSWDPPLEPNGRPYYLLTLQEAGI
PPDVSNQGAPVVNKTTKHTTTDTVFLFTKLRKFFPYVLTVTPATGAGPANNHTRIMYLRTDDDIPSSAPL
LVSTRNLSSSSIEVVWQRPLEANGEIIEFLLTLFGPGGSNTSHTSTTSSILTNLHPYTAYNLSITAATRK
GSGPYLLLQLHTDEGVPMSPPRNLTIYNHSAVSVWLSWEPPLEPNGVVIQYGFRIQDLITHTVTHRNSSG
PSTMEYLSGFRPHSSYEISVYSYTRVGHGSQFSSPVTFTTSESDHPNGQIRFYEVQLEVEGQSYVHSTDT
AEYTVSGLSPDQEYSLTVAAVNSAGPGDLANCTASTLSESGVLKEFHVVAQLLSTVCEPSGNATAHLAQE
EKLSPDCVDLEVTSSLNASDGANANRTVTVQSLAKYRYYRFKVAAVTNAGVGEYTRWTYVRTLAGSPDAP
PRGLNVTASSSGFRIAWEAPAILSGPTSYLVQHAARDGKAIGPIEYQTLEEQPKEPPKNVVISIIPEEVT
RVKVTFTPPDEPNGNITAYFVYIFERDKLVKNVSLNITEREQNTMTAVIEGLKGGHNYSIQISAKNGAGR
SPPSPHVQIMTDIKAPAKPTQRPQAVLSHGGVAMVTHRSITIRMPACFYSDDNGPIKKIQVIVAESGVKD
IQNVTNWRSAYFDHPAPYLTDKGFPNPPCSSGDRSLRIRGALGVSGDKQSVVRSNHYAAGTYVIGENDDC
VKENSSNHLCNGPLKPNTVYVIHQRKKEGGTYSPREAEIIETKCKLDQLIAVADLELKQEKINRPVNKKT
FLQHVEDLCANDNAKFQEEFGELPKLLQDLGTTDADLPWNKSKNRFPNIKPCNQPSQLFFHCCPKSIFFS
KLCLDNNNRVKLLSEPGSAGSDYINASFVSGYLCPNEFIATQGPLPGTVADFWRMIWETGTRTIAMLTQC
YEKGRIRCHKYWPEDNKPMSVFSDILISKVSEEVLPDWTVRTLKVEKHGHYILVRHFNYTSWPEHGVPES
CSTFIKFVKAVRVHRHENTTIAVHCSAGVGRTGVFIALDHLIQHIRDHDFVDIYGLVAELRSERMCMVQN
LAQYIFLHQSTLELLNNKGNSQSIWFVSYSALEKMDSLDAMEEPLVHFSKSWRNQRERKNPDKESRRSAE
KNKSAKSEQTAKDCCCVCKPSERPGASPKPKHGCEDTDITQTALSE
